# Supplementary material for: Post marketing safety assessment of the novel postpartum depression drug, Zuranolone: evidence from real-world pharmacovigilance analysis based on the FDA adverse event reporting system
Source: Front Psychiatry. 2025 Aug 15;16:1517773. doi: 10.3389/fpsyt.2025.1517773 (PMC12394218; doi:10.3389/fpsyt.2025.1517773)
Supplement: Supplementary file 1 [file DataSheet1.zip]

Archive with 8 entries (7 files):
- original data/
- original data/demo.csv
- original data/drug.csv
- original data/indi.csv
- original data/outc.csv
- original data/reac.csv
- original data/rpsr.csv
- original data/ther.csv
