# Supplementary material for: Post marketing safety assessment of the novel postpartum depression drug, Zuranolone: evidence from real-world pharmacovigilance analysis based on the FDA adverse event reporting system
Source: Front Psychiatry. 2025 Aug 15;16:1517773. doi: 10.3389/fpsyt.2025.1517773 (PMC12394218; doi:10.3389/fpsyt.2025.1517773)
Supplement: Supplementary file 1 [file DataSheet1.zip › original data/demo.csv]

primaryid	CASEID	FDA_DT	EVENT_DT	AGE	AGE_COD	WT	WT_COD	SEX	OCCP_COD	REPORTER_COUNTRY	GetDataYear	OUTC_COD
233107121	23310712	20231218	20231201	NA	NA	NA	NA	FALSE	HP	US	234	LT
233677251	23367725	20240104	20231217	NA	NA	NA	NA	FALSE	CN	US	241	NA
233677271	23367727	20240104	NA	NA	NA	NA	NA	NA	HP	US	241	NA
234001257	23400125	20240320	20240101	39	YR	NA	NA	FALSE	CN	US	241	NA
234001258	23400125	20240513	20240109	39	YR	NA	NA	FALSE	CN	US	242	NA
234071281	23407128	20240116	20240109	29	YR	NA	NA	FALSE	HP	US	241	NA
234079131	23407913	20240117	20240110	36	YR	NA	NA	FALSE	PH	US	241	NA
234106921	23410692	20240117	NA	NA	NA	NA	NA	FALSE	HP	US	241	OT
234193151	23419315	20240118	NA	NA	NA	NA	NA	FALSE	MD	US	241	NA
234449871	23444987	20240125	20240116	NA	NA	NA	NA	FALSE	CN	US	241	NA
234681272	23468127	20240206	20240122	NA	NA	NA	NA	NA	CN	US	241	NA
234681461	23468146	20240201	NA	NA	NA	NA	NA	NA	CN	US	241	NA
234814511	23481451	20240205	20240101	22	YR	NA	NA	FALSE	CN	US	241	OT
234982991	23498299	20240207	20240129	25	YR	NA	NA	FALSE	PH	US	241	NA
235103772	23510377	20240308	20240204	30	YR	NA	NA	FALSE	CN	US	241	NA
235116201	23511620	20240212	20240118	37	YR	NA	NA	FALSE	MD	US	241	NA
235148501	23514850	20240212	NA	NA	NA	NA	NA	FALSE	MD	US	241	NA
235207271	23520727	20240214	NA	NA	NA	NA	NA	FALSE	MD	US	241	NA
235242271	23524227	20240214	NA	NA	NA	NA	NA	FALSE	HP	US	241	NA
235242821	23524282	20240214	NA	NA	NA	NA	NA	FALSE	HP	US	241	NA
235427161	23542716	20240220	NA	NA	NA	NA	NA	FALSE	HP	US	241	NA
235463161	23546316	20240220	NA	NA	NA	NA	NA	FALSE	CN	US	241	NA
235542541	23554254	20240222	NA	NA	NA	NA	NA	FALSE	CN	US	241	NA
235546651	23554665	20240222	20240214	34	YR	NA	NA	FALSE	CN	US	241	NA
235673172	23567317	20240228	20240201	33	YR	NA	NA	FALSE	HP	US	241	NA
235763201	23576320	20240228	20240201	NA	NA	NA	NA	FALSE	HP	US	241	NA
235818181	23581818	20240229	NA	NA	NA	NA	NA	FALSE	MD	US	241	NA
235834111	23583411	20240301	20240218	32	YR	NA	NA	FALSE	CN	US	241	NA
235834132	23583413	20240306	NA	NA	NA	NA	NA	FALSE	HP	US	241	NA
235862401	23586240	20240301	NA	NA	NA	NA	NA	FALSE	MD	US	241	NA
235878101	23587810	20240301	20240219	NA	NA	NA	NA	FALSE	CN	US	241	NA
235890821	23589082	20240303	NA	NA	NA	NA	NA	FALSE	MD	US	241	NA
235890833	23589083	20240313	NA	NA	NA	NA	NA	FALSE	CN	US	241	NA
235935301	23593530	20240304	20240228	NA	NA	NA	NA	FALSE	HP	US	241	NA
236028981	23602898	20240306	NA	NA	NA	NA	NA	FALSE	HP	US	241	NA
236083831	23608383	20240307	20240301	NA	NA	NA	NA	FALSE	MD	US	241	OT
236122661	23612266	20240308	20240201	30	YR	NA	NA	FALSE	MD	US	241	NA
236192842	23619284	20240313	NA	NA	NA	NA	NA	FALSE	HP	US	241	NA
236193171	23619317	20240311	20240304	NA	NA	NA	NA	FALSE	MD	US	241	NA
236294621	23629462	20240313	NA	41	YR	NA	NA	FALSE	CN	US	241	NA
236349251	23634925	20240315	NA	NA	NA	NA	NA	FALSE	MD	US	241	NA
236349811	23634981	20240315	20240301	29	YR	NA	NA	FALSE	CN	US	241	NA
236354051	23635405	20240315	NA	NA	NA	NA	NA	FALSE	CN	US	241	NA
236406941	23640694	20240318	NA	NA	NA	NA	NA	FALSE	CN	US	241	NA
236451391	23645139	20240318	NA	NA	NA	NA	NA	NA	HP	US	241	NA
236497451	23649745	20240319	20240301	38	YR	NA	NA	FALSE	CN	US	241	NA
236498284	23649828	20240515	20240119	31	YR	NA	NA	FALSE	MD	US	242	HO
236504481	23650448	20240320	NA	NA	NA	NA	NA	FALSE	MD	US	241	NA
236560711	23656071	20240321	NA	NA	NA	NA	NA	FALSE	MD	US	241	NA
236609221	23660922	20240322	20240320	NA	NA	NA	NA	FALSE	HP	US	241	NA
236716891	23671689	20240326	NA	NA	NA	NA	NA	FALSE	MD	US	241	NA
236716901	23671690	20240326	NA	NA	NA	NA	NA	FALSE	CN	US	241	NA
236717251	23671725	20240326	NA	NA	NA	NA	NA	FALSE	CN	US	241	NA
236720431	23672043	20240326	NA	NA	NA	NA	NA	FALSE	MD	US	241	OT
236868471	23686847	20240329	20240321	38	YR	NA	NA	FALSE	PH	US	241	NA
236887141	23688714	20240329	20240319	28	YR	NA	NA	FALSE	CN	US	241	NA
236952532	23695253	20240410	NA	NA	NA	NA	NA	FALSE	MD	US	242	NA
236995131	23699513	20240402	20240322	29	YR	NA	NA	FALSE	CN	US	242	NA
237044021	23704402	20240404	NA	NA	NA	NA	NA	NA	CN	US	242	NA
237091811	23709181	20240404	20240221	NA	NA	NA	NA	FALSE	CN	US	242	HO
237095801	23709580	20240404	20240316	29	YR	NA	NA	FALSE	CN	US	242	NA
237095811	23709581	20240404	NA	NA	NA	NA	NA	FALSE	CN	US	242	NA
237104132	23710413	20240415	20240326	26	YR	NA	NA	FALSE	CN	US	242	NA
237139601	23713960	20240405	NA	NA	NA	NA	NA	FALSE	HP	US	242	NA
237239491	23723949	20240409	20240214	31	YR	NA	NA	FALSE	HP	US	242	NA
237293781	23729378	20240410	NA	NA	NA	NA	NA	FALSE	HP	US	242	OT
237295491	23729549	20240410	20240101	NA	NA	NA	NA	FALSE	HP	US	242	NA
237295501	23729550	20240410	20240402	39	YR	NA	NA	FALSE	CN	US	242	NA
237336981	23733698	20240411	NA	NA	NA	NA	NA	NA	MD	US	242	NA
237401461	23740146	20240414	NA	35	YR	NA	NA	FALSE	CN	US	242	NA
237496691	23749669	20240416	20240408	31	YR	NA	NA	FALSE	CN	US	242	NA
237510111	23751011	20240417	20240401	28	YR	NA	NA	FALSE	CN	US	242	HO
237529841	23752984	20240417	20240101	38	YR	NA	NA	FALSE	HP	US	242	NA
237540141	23754014	20240417	NA	NA	NA	NA	NA	FALSE	MD	US	242	NA
237632992	23763299	20240423	20240410	23	YR	NA	NA	FALSE	CN	US	242	NA
237660211	23766021	20240421	20240401	30	YR	NA	NA	FALSE	CN	US	242	NA
237660221	23766022	20240421	20240401	NA	NA	NA	NA	FALSE	MD	US	242	NA
237674701	23767470	20240422	NA	NA	NA	NA	NA	FALSE	MD	US	242	HO
237685611	23768561	20240419	20240401	28	YR	NA	NA	FALSE	PH	US	242	HO
237685931	23768593	20240419	20240316	29	YR	NA	NA	FALSE	PH	US	242	NA
237802821	23780282	20240424	NA	NA	NA	NA	NA	NA	MD	US	242	NA
237959022	23795902	20240502	20240420	32	YR	NA	NA	FALSE	CN	US	242	NA
237959161	23795916	20240429	NA	NA	NA	NA	NA	NA	HP	US	242	OT
237959481	23795948	20240429	NA	NA	NA	NA	NA	FALSE	HP	US	242	NA
238050461	23805046	20240502	NA	NA	NA	NA	NA	FALSE	HP	US	242	NA
238050471	23805047	20240502	20240401	28	YR	NA	NA	FALSE	HP	US	242	NA
238111341	23811134	20240502	NA	NA	NA	NA	NA	FALSE	CN	US	242	NA
238113851	23811385	20240503	NA	NA	NA	NA	NA	NA	HP	US	242	NA
238175581	23817558	20240505	NA	NA	NA	NA	NA	FALSE	HP	US	242	NA
238175591	23817559	20240505	NA	NA	NA	NA	NA	FALSE	HP	US	242	NA
238296311	23829631	20240508	20240401	29	YR	NA	NA	FALSE	CN	US	242	NA
238296331	23829633	20240508	20240401	37	YR	NA	NA	FALSE	HP	US	242	NA
238300601	23830060	20240508	NA	NA	NA	NA	NA	FALSE	HP	US	242	NA
238391292	23839129	20240605	20240501	27	YR	NA	NA	FALSE	CN	US	242	NA
238462331	23846233	20240512	NA	NA	NA	NA	NA	NA	HP	US	242	NA
238472881	23847288	20240513	NA	NA	NA	NA	NA	FALSE	HP	US	242	NA
238505861	23850586	20240513	20240427	28	YR	NA	NA	FALSE	CN	US	242	NA
238506531	23850653	20240513	20240501	30	YR	NA	NA	FALSE	CN	US	242	NA
238506542	23850654	20240516	20240501	31	YR	NA	NA	FALSE	CN	US	242	NA
238507051	23850705	20240513	20240422	34	YR	NA	NA	FALSE	CN	US	242	NA
238592202	23859220	20240531	20240508	22	YR	NA	NA	FALSE	HP	US	242	OT
238603061	23860306	20240515	NA	31	YR	NA	NA	FALSE	HP	US	242	NA
238762441	23876244	20240520	20240101	27	YR	NA	NA	FALSE	CN	US	242	NA
238821721	23882172	20240521	20240513	28	YR	NA	NA	FALSE	CN	US	242	NA
238858311	23885831	20240522	20240521	23	YR	70.2	KG	FALSE	CN	US	242	NA
238912761	23891276	20240523	NA	34	YR	NA	NA	FALSE	CN	US	242	NA
238912781	23891278	20240523	NA	NA	NA	NA	NA	NA	MD	US	242	NA
238912811	23891281	20240523	20240501	31	YR	NA	NA	FALSE	MD	US	242	NA
238912821	23891282	20240523	NA	NA	NA	NA	NA	FALSE	CN	US	242	NA
239081321	23908132	20240524	20240427	28	YR	NA	NA	FALSE	PH	US	242	NA
239115161	23911516	20240528	20240501	45	YR	NA	NA	FALSE	CN	US	242	OT
239174111	23917411	20240529	20240521	26	YR	NA	NA	FALSE	CN	US	242	NA
239174121	23917412	20240529	NA	29	YR	NA	NA	FALSE	MD	US	242	NA
239174221	23917422	20240529	NA	35	YR	NA	NA	FALSE	CN	US	242	NA
239204151	23920415	20240530	NA	NA	NA	NA	NA	FALSE	CN	US	242	OT
239210561	23921056	20240529	NA	27	YR	NA	NA	FALSE	PH	US	242	NA
239211001	23921100	20240529	20240521	45	YR	NA	NA	FALSE	PH	US	242	NA
239217941	23921794	20240530	NA	NA	NA	NA	NA	FALSE	HP	US	242	NA
239219141	23921914	20240530	NA	NA	NA	NA	NA	FALSE	CN	US	242	NA
239219351	23921935	20240530	20240501	31	YR	NA	NA	FALSE	CN	US	242	NA
239277041	23927704	20240531	NA	NA	NA	NA	NA	FALSE	CN	US	242	NA
239305132	23930513	20240605	20240501	25	YR	NA	NA	FALSE	CN	US	242	NA
239390921	23939092	20240604	NA	37	YR	NA	NA	FALSE	MD	US	242	NA
239433161	23943316	20240605	20240301	34	YR	NA	NA	FALSE	MD	US	242	OT
239434131	23943413	20240605	NA	NA	NA	NA	NA	FALSE	CN	US	242	NA
239434151	23943415	20240605	NA	NA	NA	NA	NA	NA	CN	US	242	NA
239478552	23947855	20240619	20240531	23	YR	NA	NA	FALSE	CN	US	242	NA
239478562	23947856	20240611	20240525	40	YR	NA	NA	FALSE	CN	US	242	NA
239541881	23954188	20240609	20240601	42	YR	NA	NA	FALSE	CN	US	242	NA
239550971	23955097	20240610	NA	NA	NA	NA	NA	FALSE	MD	US	242	NA
239587961	23958796	20240610	NA	NA	NA	NA	NA	FALSE	MD	US	242	NA
239739171	23973917	20240613	20240101	NA	NA	NA	NA	FALSE	HP	US	242	NA
239743131	23974313	20240614	NA	NA	NA	NA	NA	FALSE	HP	US	242	NA
239804741	23980474	20240617	20240611	31	YR	NA	NA	FALSE	CN	US	242	NA
239874311	23987431	20240618	NA	28	YR	NA	NA	FALSE	HP	US	242	NA
239918201	23991820	20240619	20240228	42	YR	NA	NA	FALSE	CN	US	242	NA
239918211	23991821	20240619	NA	42	YR	NA	NA	FALSE	CN	US	242	NA
239967151	23996715	20240620	20240612	29	YR	NA	NA	FALSE	CN	US	242	OT
239969081	23996908	20240620	20240528	23	YR	NA	NA	FALSE	CN	US	242	NA
239969091	23996909	20240620	NA	NA	NA	NA	NA	FALSE	HP	US	242	NA
239969642	23996964	20240628	20240616	42	YR	NA	NA	FALSE	CN	US	242	NA
240002641	24000264	20240620	20240611	30	YR	NA	NA	FALSE	PH	US	242	NA
240002661	24000266	20240620	20240612	29	YR	NA	NA	FALSE	PH	US	242	OT
240002781	24000278	20240620	20240617	35	YR	NA	NA	FALSE	PH	US	242	NA
240002801	24000280	20240620	20240610	31	YR	NA	NA	FALSE	PH	US	242	NA
240002811	24000281	20240620	20240528	23	YR	NA	NA	FALSE	PH	US	242	NA
240090471	24009047	20240625	NA	33	YR	NA	NA	FALSE	CN	US	242	OT
240122531	24012253	20240625	20240604	29	YR	NA	NA	FALSE	CN	US	242	NA
240123471	24012347	20240625	20240601	NA	NA	NA	NA	FALSE	HP	US	242	NA
240124831	24012483	20240626	NA	NA	NA	NA	NA	FALSE	MD	US	242	NA
240160891	24016089	20240626	NA	NA	NA	NA	NA	FALSE	MD	US	242	OT
240169371	24016937	20240626	20240617	35	YR	NA	NA	FALSE	CN	US	242	NA
240170521	24017052	20240626	NA	NA	NA	NA	NA	FALSE	MD	US	242	NA
240222781	24022278	20240627	20240611	28	YR	NA	NA	FALSE	CN	US	242	NA
