# Supplementary material for: Post marketing safety assessment of the novel postpartum depression drug, Zuranolone: evidence from real-world pharmacovigilance analysis based on the FDA adverse event reporting system
Source: Front Psychiatry. 2025 Aug 15;16:1517773. doi: 10.3389/fpsyt.2025.1517773 (PMC12394218; doi:10.3389/fpsyt.2025.1517773)
Supplement: Supplementary file 1 [file DataSheet1.zip › original data/drug.csv]

primaryid	DRUG_SEQ	ROLE_COD	DRUGNAME	VAL_VBM	ROUTE	DOSE_VBM	prod_ai	FILE
233107121	1	PS	ZURZUVAE	1	Other		ZURANOLONE	DRUG23Q4.txt
233107121	2	C	SERTRALINE	1	Other	200 mg daily	SERTRALINE HYDROCHLORIDE	DRUG23Q4.txt
233107121	3	C	QUETIAPINE	1	Other	25 mg, PRN	QUETIAPINE	DRUG23Q4.txt
233677251	1	PS	ZURZUVAE	1	Other		ZURANOLONE	DRUG24Q1.txt
233677251	2	C	FLUOXETINE	1	Other		FLUOXETINE HYDROCHLORIDE	DRUG24Q1.txt
233677251	3	C	FLUOXETINE	1	Other	Restarted	FLUOXETINE HYDROCHLORIDE	DRUG24Q1.txt
233677271	1	PS	ZURZUVAE	1	Other		ZURANOLONE	DRUG24Q1.txt
234001257	1	PS	ZURZUVAE	1	Other	patient took 50 mg (25 mg x 2 tabs) x 14 days and then discontinued the medication	ZURANOLONE	DRUG24Q1.txt
234001258	1	PS	ZURZUVAE	1	Other	patient took 50 mg (25 mg x 2 tabs) x 14 days and then discontinued the medication	ZURANOLONE	DRUG24Q2.txt
234071281	1	PS	ZURZUVAE	1	Other		ZURANOLONE	DRUG24Q1.txt
234071281	2	SS	ZURZUVAE	1	Other		ZURANOLONE	DRUG24Q1.txt
234071281	3	C	PROZAC	1	Other		FLUOXETINE HYDROCHLORIDE	DRUG24Q1.txt
234071281	4	C	BUSPAR	1	Other		BUSPIRONE HYDROCHLORIDE	DRUG24Q1.txt
234071281	5	C	LOVENOX	1	Other	40 mg/0.4 mL	ENOXAPARIN SODIUM	DRUG24Q1.txt
234071281	6	C	VITAMINS	1	Other		VITAMINS	DRUG24Q1.txt
234079131	1	PS	ZURZUVAE	1	Other		ZURANOLONE	DRUG24Q1.txt
234106921	1	PS	ZURZUVAE	1	Other		ZURANOLONE	DRUG24Q1.txt
234193151	1	PS	ZURZUVAE	1	Other		ZURANOLONE	DRUG24Q1.txt
234449871	1	PS	ZURZUVAE	1	Other		ZURANOLONE	DRUG24Q1.txt
234681272	1	PS	ZURZUVAE	1	Other		ZURANOLONE	DRUG24Q1.txt
234681461	1	PS	ZURZUVAE	1	Other		ZURANOLONE	DRUG24Q1.txt
234814511	1	PS	ZURZUVAE	1	Other		ZURANOLONE	DRUG24Q1.txt
234982991	1	PS	ZURZUVAE	1	Other		ZURANOLONE	DRUG24Q1.txt
234982991	2	C	GABAPENTIN	1	Other		GABAPENTIN	DRUG24Q1.txt
234982991	3	C	ATIVAN	1	Other		LORAZEPAM	DRUG24Q1.txt
235103772	1	PS	ZURZUVAE	1	Other	X 14 DAYS	ZURANOLONE	DRUG24Q1.txt
235116201	1	PS	ZURZUVAE	1	Other		ZURANOLONE	DRUG24Q1.txt
235116201	2	I	FLUOXETINE	1	Other		FLUOXETINE HYDROCHLORIDE	DRUG24Q1.txt
235148501	1	PS	ZURZUVAE	1	Other		ZURANOLONE	DRUG24Q1.txt
235207271	1	PS	ZURZUVAE	1	Other		ZURANOLONE	DRUG24Q1.txt
235207271	2	SS	DULOXETINE	1	Other		DULOXETINE	DRUG24Q1.txt
235242271	1	PS	ZURZUVAE	1	Other		ZURANOLONE	DRUG24Q1.txt
235242821	1	PS	ZURZUVAE	1	Other		ZURANOLONE	DRUG24Q1.txt
235427161	1	PS	ZURZUVAE	1	Other		ZURANOLONE	DRUG24Q1.txt
235463161	1	PS	ZURZUVAE	1	Other		ZURANOLONE	DRUG24Q1.txt
235542541	1	PS	ZURZUVAE	1	Other		ZURANOLONE	DRUG24Q1.txt
235546651	1	PS	ZURZUVAE	1	Other		ZURANOLONE	DRUG24Q1.txt
235673172	1	PS	ZURZUVAE	1	Other		ZURANOLONE	DRUG24Q1.txt
235673172	2	SS	ZURZUVAE	1	Other	dose reduced	ZURANOLONE	DRUG24Q1.txt
235763201	1	PS	ZURZUVAE	1	Other		ZURANOLONE	DRUG24Q1.txt
235818181	1	PS	ZURZUVAE	1	Other		ZURANOLONE	DRUG24Q1.txt
235834111	1	PS	ZURZUVAE	1	Other	At night	ZURANOLONE	DRUG24Q1.txt
235834111	2	C	LORAZEPAM	1	Other		LORAZEPAM	DRUG24Q1.txt
235834111	3	C	WELLBUTRIN SR	1	Other		BUPROPION HYDROCHLORIDE	DRUG24Q1.txt
235834111	4	C	PROPRANOLOL HYDROCHLORIDE	1	Other		PROPRANOLOL HYDROCHLORIDE	DRUG24Q1.txt
235834111	5	C	FLUOXETINE	1	Other		FLUOXETINE HYDROCHLORIDE	DRUG24Q1.txt
235834111	6	C	OMEPRAZOLE	1	Other		OMEPRAZOLE	DRUG24Q1.txt
235834111	7	C	CLARITIN	1	Other		LORATADINE	DRUG24Q1.txt
235834111	8	C	IRON COMPLEX	2	Other			DRUG24Q1.txt
235834132	1	PS	ZURZUVAE	1	Other	Received the whole course	ZURANOLONE	DRUG24Q1.txt
235862401	1	PS	ZURZUVAE	1	Other		ZURANOLONE	DRUG24Q1.txt
235878101	1	PS	ZURZUVAE	1	Other		ZURANOLONE	DRUG24Q1.txt
235890821	1	PS	ZURZUVAE	1	Other		ZURANOLONE	DRUG24Q1.txt
235890833	1	PS	ZURZUVAE	1	Other		ZURANOLONE	DRUG24Q1.txt
235935301	1	PS	ZURZUVAE	1	Other		ZURANOLONE	DRUG24Q1.txt
236028981	1	PS	ZURZUVAE	1	Other		ZURANOLONE	DRUG24Q1.txt
236083831	1	PS	ZURZUVAE	1	Other	2 capsules (25 mg) in evening	ZURANOLONE	DRUG24Q1.txt
236122661	1	PS	ZURZUVAE	1	Other		ZURANOLONE	DRUG24Q1.txt
236192842	1	PS	ZURZUVAE	1	Other		ZURANOLONE	DRUG24Q1.txt
236193171	1	PS	ZURZUVAE	1	Other		ZURANOLONE	DRUG24Q1.txt
236294621	1	PS	ZURZUVAE	1	Other		ZURANOLONE	DRUG24Q1.txt
236294621	2	SS	ZURZUVAE	1	Other	dose reduced	ZURANOLONE	DRUG24Q1.txt
236349251	1	PS	ZURZUVAE	1	Other		ZURANOLONE	DRUG24Q1.txt
236349811	1	PS	ZURZUVAE	1	Other		ZURANOLONE	DRUG24Q1.txt
236354051	1	PS	ZURZUVAE	1	Other		ZURANOLONE	DRUG24Q1.txt
236406941	1	PS	ZURZUVAE	1	Other		ZURANOLONE	DRUG24Q1.txt
236451391	1	PS	ZURZUVAE	1	Other		ZURANOLONE	DRUG24Q1.txt
236497451	1	PS	ZURZUVAE	1	Other	day 12 on 11Mar2024	ZURANOLONE	DRUG24Q1.txt
236497451	2	C	LEXAPRO	1	Other		ESCITALOPRAM OXALATE	DRUG24Q1.txt
236498284	1	PS	ZURZUVAE	1	Other		ZURANOLONE	DRUG24Q2.txt
236498284	2	C	VENLAFAXINE HYDROCHLORIDE	1	Other		VENLAFAXINE HYDROCHLORIDE	DRUG24Q2.txt
236498284	3	C	BUPROPION	1	Other		BUPROPION	DRUG24Q2.txt
236498284	4	C	METFORMIN	1	Other		METFORMIN HYDROCHLORIDE	DRUG24Q2.txt
236498284	5	C	VESTURA	1	Other		DROSPIRENONE ETHINYL ESTRADIOL	DRUG24Q2.txt
236504481	1	PS	ZURZUVAE	1	Other		ZURANOLONE	DRUG24Q1.txt
236560711	1	PS	ZURZUVAE	1	Other		ZURANOLONE	DRUG24Q1.txt
236609221	1	PS	ZURZUVAE	1	Other		ZURANOLONE	DRUG24Q1.txt
236609221	2	C	FETZIMA	1	Other		LEVOMILNACIPRAN HYDROCHLORIDE	DRUG24Q1.txt
236716891	1	PS	ZURZUVAE	1	Other		ZURANOLONE	DRUG24Q1.txt
236716901	1	PS	ZURZUVAE	1	Other		ZURANOLONE	DRUG24Q1.txt
236717251	1	PS	ZURZUVAE	1	Other		ZURANOLONE	DRUG24Q1.txt
236720431	1	PS	ZURZUVAE	1	Other		ZURANOLONE	DRUG24Q1.txt
236720431	2	SS	LEXAPRO	1	Other		ESCITALOPRAM OXALATE	DRUG24Q1.txt
236720431	3	C	ATIVAN	1	Other		LORAZEPAM	DRUG24Q1.txt
236868471	1	PS	ZURZUVAE	1	Other		ZURANOLONE	DRUG24Q1.txt
236868471	2	C	PRENATAL DAILY VITAMINS	2	Other			DRUG24Q1.txt
236868471	3	C	VITAMIN D3 CAL PHOS	2	Other			DRUG24Q1.txt
236868471	4	C	SERTRALINE	1	Other		SERTRALINE HYDROCHLORIDE	DRUG24Q1.txt
236868471	5	C	IBUPROFEN	1	Other		IBUPROFEN	DRUG24Q1.txt
236887141	1	PS	ZURZUVAE	1	Other		ZURANOLONE	DRUG24Q1.txt
236887141	2	SS	ZURZUVAE	1	Other	dose reduced	ZURANOLONE	DRUG24Q1.txt
236952532	1	PS	ZURZUVAE	1	Other	for 14 days	ZURANOLONE	DRUG24Q2.txt
236995131	1	PS	ZURZUVAE	1	Other		ZURANOLONE	DRUG24Q2.txt
237044021	1	PS	ZURZUVAE	1	Other		ZURANOLONE	DRUG24Q2.txt
237091811	1	PS	ZURZUVAE	1	Other		ZURANOLONE	DRUG24Q2.txt
237095801	1	PS	ZURZUVAE	1	Other		ZURANOLONE	DRUG24Q2.txt
237095811	1	PS	ZURZUVAE	1	Other		ZURANOLONE	DRUG24Q2.txt
237104132	1	PS	ZURZUVAE	1	Other		ZURANOLONE	DRUG24Q2.txt
237139601	1	PS	ZURZUVAE	1	Other		ZURANOLONE	DRUG24Q2.txt
237139601	2	SS	ZURZUVAE	1	Other		ZURANOLONE	DRUG24Q2.txt
237239491	1	PS	ZURZUVAE	1	Other		ZURANOLONE	DRUG24Q2.txt
237293781	1	PS	ZURZUVAE	1	Other		ZURANOLONE	DRUG24Q2.txt
237295491	1	PS	ZURZUVAE	1	Other		ZURANOLONE	DRUG24Q2.txt
237295491	2	SS	ZURZUVAE	1	Other		ZURANOLONE	DRUG24Q2.txt
237295501	1	PS	ZURZUVAE	1	Other		ZURANOLONE	DRUG24Q2.txt
237336981	1	PS	ZURZUVAE	1	Other		ZURANOLONE	DRUG24Q2.txt
237401461	1	PS	ZURZUVAE	1	Other		ZURANOLONE	DRUG24Q2.txt
237496691	1	PS	ZURZUVAE	1	Other		ZURANOLONE	DRUG24Q2.txt
237496691	2	SS	ZURZUVAE	1	Other		ZURANOLONE	DRUG24Q2.txt
237510111	1	PS	ZURZUVAE	1	Other	every evening	ZURANOLONE	DRUG24Q2.txt
237529841	1	PS	ZURZUVAE	1	Other		ZURANOLONE	DRUG24Q2.txt
237540141	1	PS	ZURZUVAE	1	Other		ZURANOLONE	DRUG24Q2.txt
237632992	1	PS	ZURZUVAE	1	Other		ZURANOLONE	DRUG24Q2.txt
237632992	2	SS	ZURZUVAE	1	Other		ZURANOLONE	DRUG24Q2.txt
237660211	1	PS	ZURZUVAE	1	Other		ZURANOLONE	DRUG24Q2.txt
237660211	2	SS	ZURZUVAE	1	Other		ZURANOLONE	DRUG24Q2.txt
237660221	1	PS	ZURZUVAE	1	Other		ZURANOLONE	DRUG24Q2.txt
237674701	1	PS	ZURZUVAE	1	Other		ZURANOLONE	DRUG24Q2.txt
237685611	1	PS	ZURZUVAE	1		Frequency : At bedtime;?	ZURANOLONE	DRUG24Q2.txt
237685931	1	PS	ZURZUVAE	1		Frequency : At bedtime;?	ZURANOLONE	DRUG24Q2.txt
237802821	1	PS	ZURZUVAE	1	Other		ZURANOLONE	DRUG24Q2.txt
237959022	1	PS	ZURZUVAE	1	Other		ZURANOLONE	DRUG24Q2.txt
237959161	1	PS	ZURZUVAE	1	Other		ZURANOLONE	DRUG24Q2.txt
237959481	1	PS	ZURZUVAE	1	Other		ZURANOLONE	DRUG24Q2.txt
238050461	1	PS	ZURZUVAE	1	Other		ZURANOLONE	DRUG24Q2.txt
238050471	1	PS	ZURZUVAE	1	Other	20mg twice daily with evening meal	ZURANOLONE	DRUG24Q2.txt
238050471	2	SS	ZURZUVAE	1	Other	20mg once daily with evening meal	ZURANOLONE	DRUG24Q2.txt
238111341	1	PS	ZURZUVAE	1	Other		ZURANOLONE	DRUG24Q2.txt
238111341	2	SS	ZOLOFT	1	Other		SERTRALINE HYDROCHLORIDE	DRUG24Q2.txt
238113851	1	PS	ZURZUVAE	1	Other		ZURANOLONE	DRUG24Q2.txt
238175581	1	PS	ZURZUVAE	1	Other		ZURANOLONE	DRUG24Q2.txt
238175591	1	PS	ZURZUVAE	1	Other		ZURANOLONE	DRUG24Q2.txt
238175591	2	SS	ZURZUVAE	1	Other		ZURANOLONE	DRUG24Q2.txt
238296311	1	PS	ZURZUVAE	1	Other		ZURANOLONE	DRUG24Q2.txt
238296331	1	PS	ZURZUVAE	1	Other		ZURANOLONE	DRUG24Q2.txt
238296331	2	C	SYNTHROID	1	Other		LEVOTHYROXINE SODIUM	DRUG24Q2.txt
238300601	1	PS	ZURZUVAE	1	Other		ZURANOLONE	DRUG24Q2.txt
238300601	2	SS	ZURZUVAE	1	Other		ZURANOLONE	DRUG24Q2.txt
238300601	3	C	ZOLOFT	1	Other		SERTRALINE HYDROCHLORIDE	DRUG24Q2.txt
238391292	1	PS	ZURZUVAE	1	Other		ZURANOLONE	DRUG24Q2.txt
238462331	1	PS	ZURZUVAE	1	Other		ZURANOLONE	DRUG24Q2.txt
238472881	1	PS	ZURZUVAE	1	Other		ZURANOLONE	DRUG24Q2.txt
238505861	1	PS	ZURZUVAE	1	Other		ZURANOLONE	DRUG24Q2.txt
238506531	1	PS	ZURZUVAE	1	Other		ZURANOLONE	DRUG24Q2.txt
238506542	1	PS	ZURZUVAE	1	Other		ZURANOLONE	DRUG24Q2.txt
238507051	1	PS	ZURZUVAE	1	Other		ZURANOLONE	DRUG24Q2.txt
238592202	1	PS	ZURZUVAE	1	Other		ZURANOLONE	DRUG24Q2.txt
238592202	2	C	LAMICTAL	1	Other		LAMOTRIGINE	DRUG24Q2.txt
238592202	3	C	PRISTIQ EXTENDED RELEASE	1	Other		DESVENLAFAXINE SUCCINATE	DRUG24Q2.txt
238603061	1	PS	ZURZUVAE	1	Other		ZURANOLONE	DRUG24Q2.txt
238762441	1	PS	ZURZUVAE	1	Other		ZURANOLONE	DRUG24Q2.txt
238821721	1	PS	ZURZUVAE	1	Other		ZURANOLONE	DRUG24Q2.txt
238858311	1	PS	ZURZUVAE	1	Oral	2 CAPSULE (S) AT BEDTIME ORAL	ZURANOLONE	DRUG24Q2.txt
238858311	2	C	BUSPIRONE	1			BUSPIRONE HYDROCHLORIDE	DRUG24Q2.txt
238858311	3	C	SERTRALINE	1			SERTRALINE HYDROCHLORIDE	DRUG24Q2.txt
238912761	1	PS	ZURZUVAE	1	Other		ZURANOLONE	DRUG24Q2.txt
238912781	1	PS	ZURZUVAE	1	Other		ZURANOLONE	DRUG24Q2.txt
238912811	1	PS	ZURZUVAE	1	Other		ZURANOLONE	DRUG24Q2.txt
238912821	1	PS	ZURZUVAE	1	Other		ZURANOLONE	DRUG24Q2.txt
238912821	2	SS	ZURZUVAE	1	Other	lower dose	ZURANOLONE	DRUG24Q2.txt
239081321	1	PS	ZURZUVAE	1	Oral	Frequency : At bedtime;?	ZURANOLONE	DRUG24Q2.txt
239115161	1	PS	ZURZUVAE	1	Other	every evening	ZURANOLONE	DRUG24Q2.txt
239174111	1	PS	ZURZUVAE	1	Other		ZURANOLONE	DRUG24Q2.txt
239174121	1	PS	ZURZUVAE	1	Other		ZURANOLONE	DRUG24Q2.txt
239174121	2	SS	ZURZUVAE	1	Other	reduced dose	ZURANOLONE	DRUG24Q2.txt
239174221	1	PS	ZURZUVAE	1	Other		ZURANOLONE	DRUG24Q2.txt
239204151	1	PS	ZURZUVAE	1	Other		ZURANOLONE	DRUG24Q2.txt
239210561	1	PS	ZURZUVAE	1	Oral	Frequency : At bedtime;?	ZURANOLONE	DRUG24Q2.txt
239211001	1	PS	ZURZUVAE	1	Oral	Frequency : At bedtime;?	ZURANOLONE	DRUG24Q2.txt
239217941	1	PS	ZURZUVAE	1	Other		ZURANOLONE	DRUG24Q2.txt
239219141	1	PS	ZURZUVAE	1	Other		ZURANOLONE	DRUG24Q2.txt
239219351	1	PS	ZURZUVAE	1	Other		ZURANOLONE	DRUG24Q2.txt
239277041	1	PS	ZURZUVAE	1	Other		ZURANOLONE	DRUG24Q2.txt
239305132	1	PS	ZURZUVAE	1	Other		ZURANOLONE	DRUG24Q2.txt
239390921	1	PS	ZURZUVAE	1	Other		ZURANOLONE	DRUG24Q2.txt
239433161	1	PS	ZURZUVAE	1	Other		ZURANOLONE	DRUG24Q2.txt
239433161	2	SS	ATIVAN	1	Other		LORAZEPAM	DRUG24Q2.txt
239433161	3	C	LEXAPRO	1	Other		ESCITALOPRAM OXALATE	DRUG24Q2.txt
239434131	1	PS	ZURZUVAE	1	Other		ZURANOLONE	DRUG24Q2.txt
239434151	1	PS	ZURZUVAE	1	Other		ZURANOLONE	DRUG24Q2.txt
239434151	2	SS	ZURZUVAE	1	Other		ZURANOLONE	DRUG24Q2.txt
239478552	1	PS	ZURZUVAE	1	Other		ZURANOLONE	DRUG24Q2.txt
239478562	1	PS	ZURZUVAE	1	Other		ZURANOLONE	DRUG24Q2.txt
239541881	1	PS	ZURZUVAE	1	Other		ZURANOLONE	DRUG24Q2.txt
239550971	1	PS	ZURZUVAE	1	Other		ZURANOLONE	DRUG24Q2.txt
239587961	1	PS	ZURZUVAE	1	Other		ZURANOLONE	DRUG24Q2.txt
239739171	1	PS	ZURZUVAE	1	Other		ZURANOLONE	DRUG24Q2.txt
239739171	2	SS	ZURZUVAE	1	Other		ZURANOLONE	DRUG24Q2.txt
239743131	1	PS	ZURZUVAE	1	Other		ZURANOLONE	DRUG24Q2.txt
239804741	1	PS	ZURZUVAE	1	Other		ZURANOLONE	DRUG24Q2.txt
239874311	1	PS	ZURZUVAE	1	Other		ZURANOLONE	DRUG24Q2.txt
239918201	1	PS	ZURZUVAE	1	Other		ZURANOLONE	DRUG24Q2.txt
239918211	1	PS	ZURZUVAE	1	Other		ZURANOLONE	DRUG24Q2.txt
239967151	1	PS	ZURZUVAE	1	Other		ZURANOLONE	DRUG24Q2.txt
239967151	2	C	ZOLOFT	1	Other		SERTRALINE HYDROCHLORIDE	DRUG24Q2.txt
239969081	1	PS	ZURZUVAE	1	Other		ZURANOLONE	DRUG24Q2.txt
239969081	2	SS	ZURZUVAE	1	Other	reduced dose	ZURANOLONE	DRUG24Q2.txt
239969091	1	PS	ZURZUVAE	1	Other		ZURANOLONE	DRUG24Q2.txt
239969091	2	C	WELLBUTRIN	1	Other		BUPROPION HYDROCHLORIDE	DRUG24Q2.txt
239969642	1	PS	ZURZUVAE	1	Other		ZURANOLONE	DRUG24Q2.txt
240002641	1	PS	ZURZUVAE	1	Oral	Frequency : At bedtime;?	ZURANOLONE	DRUG24Q2.txt
240002661	1	PS	ZURZUVAE	1			ZURANOLONE	DRUG24Q2.txt
240002781	1	PS	ZURZUVAE	1	Oral	Frequency : At bedtime;?	ZURANOLONE	DRUG24Q2.txt
240002801	1	PS	ZURZUVAE	1	Oral	Frequency : At bedtime;?	ZURANOLONE	DRUG24Q2.txt
240002811	1	PS	ZURZUVAE	1			ZURANOLONE	DRUG24Q2.txt
240090471	1	PS	ZURZUVAE	1	Other		ZURANOLONE	DRUG24Q2.txt
240122531	1	PS	ZURZUVAE	1	Other		ZURANOLONE	DRUG24Q2.txt
240123471	1	PS	ZURZUVAE	1	Other		ZURANOLONE	DRUG24Q2.txt
240124831	1	PS	ZURZUVAE	1	Other		ZURANOLONE	DRUG24Q2.txt
240160891	1	PS	ZURZUVAE	1	Other		ZURANOLONE	DRUG24Q2.txt
240169371	1	PS	ZURZUVAE	1	Other		ZURANOLONE	DRUG24Q2.txt
240170521	1	PS	ZURZUVAE	1	Other		ZURANOLONE	DRUG24Q2.txt
240222781	1	PS	ZURZUVAE	1	Other		ZURANOLONE	DRUG24Q2.txt
240222781	2	C	ZOLOFT	1	Other		SERTRALINE HYDROCHLORIDE	DRUG24Q2.txt
240222781	3	C	ATIVAN	1	Other		LORAZEPAM	DRUG24Q2.txt
240222781	4	C	SUBOXONE	1	Other		BUPRENORPHINE HYDROCHLORIDE NALOXONE HYDROCHLORIDE	DRUG24Q2.txt
240222781	5	C	MAGNESIUM	1	Other		MAGNESIUM	DRUG24Q2.txt
240222781	6	C	VITAMINS	1	Other		VITAMINS	DRUG24Q2.txt
