# Supplementary material for: Post marketing safety assessment of the novel postpartum depression drug, Zuranolone: evidence from real-world pharmacovigilance analysis based on the FDA adverse event reporting system
Source: Front Psychiatry. 2025 Aug 15;16:1517773. doi: 10.3389/fpsyt.2025.1517773 (PMC12394218; doi:10.3389/fpsyt.2025.1517773)
Supplement: Supplementary file 1 [file DataSheet1.zip › original data/indi.csv]

primaryid	DRUG_SEQ	INDI_PT	FILE
233107121	1	PERINATAL DEPRESSION	INDI23Q4.txt
233107121	2	PRODUCT USED FOR UNKNOWN INDICATION	INDI23Q4.txt
233107121	3	PRODUCT USED FOR UNKNOWN INDICATION	INDI23Q4.txt
233677251	1	PRODUCT USED FOR UNKNOWN INDICATION	INDI24Q1.txt
233677251	2	PRODUCT USED FOR UNKNOWN INDICATION	INDI24Q1.txt
233677271	1	PERINATAL DEPRESSION	INDI24Q1.txt
234001257	1	PERINATAL DEPRESSION	INDI24Q1.txt
234001258	1	PERINATAL DEPRESSION	INDI24Q2.txt
234071281	1	PERINATAL DEPRESSION	INDI24Q1.txt
234071281	3	PRODUCT USED FOR UNKNOWN INDICATION	INDI24Q1.txt
234071281	4	PRODUCT USED FOR UNKNOWN INDICATION	INDI24Q1.txt
234071281	5	PRODUCT USED FOR UNKNOWN INDICATION	INDI24Q1.txt
234071281	6	PRODUCT USED FOR UNKNOWN INDICATION	INDI24Q1.txt
234079131	1	PERINATAL DEPRESSION	INDI24Q1.txt
234106921	1	PERINATAL DEPRESSION	INDI24Q1.txt
234193151	1	PERINATAL DEPRESSION	INDI24Q1.txt
234449871	1	PRODUCT USED FOR UNKNOWN INDICATION	INDI24Q1.txt
234681272	1	PRODUCT USED FOR UNKNOWN INDICATION	INDI24Q1.txt
234681461	1	PERINATAL DEPRESSION	INDI24Q1.txt
234814511	1	PERINATAL DEPRESSION	INDI24Q1.txt
234982991	1	PRODUCT USED FOR UNKNOWN INDICATION	INDI24Q1.txt
234982991	2	PRODUCT USED FOR UNKNOWN INDICATION	INDI24Q1.txt
234982991	3	PRODUCT USED FOR UNKNOWN INDICATION	INDI24Q1.txt
235103772	1	PERINATAL DEPRESSION	INDI24Q1.txt
235116201	1	PERINATAL DEPRESSION	INDI24Q1.txt
235116201	2	PRODUCT USED FOR UNKNOWN INDICATION	INDI24Q1.txt
235148501	1	PRODUCT USED FOR UNKNOWN INDICATION	INDI24Q1.txt
235207271	1	PRODUCT USED FOR UNKNOWN INDICATION	INDI24Q1.txt
235207271	2	PRODUCT USED FOR UNKNOWN INDICATION	INDI24Q1.txt
235242271	1	PERINATAL DEPRESSION	INDI24Q1.txt
235242821	1	PRODUCT USED FOR UNKNOWN INDICATION	INDI24Q1.txt
235427161	1	PERINATAL DEPRESSION	INDI24Q1.txt
235463161	1	PRODUCT USED FOR UNKNOWN INDICATION	INDI24Q1.txt
235542541	1	PERINATAL DEPRESSION	INDI24Q1.txt
235546651	1	PERINATAL DEPRESSION	INDI24Q1.txt
235673172	1	PERINATAL DEPRESSION	INDI24Q1.txt
235763201	1	PRODUCT USED FOR UNKNOWN INDICATION	INDI24Q1.txt
235818181	1	PRODUCT USED FOR UNKNOWN INDICATION	INDI24Q1.txt
235834111	1	PERINATAL DEPRESSION	INDI24Q1.txt
235834111	2	PRODUCT USED FOR UNKNOWN INDICATION	INDI24Q1.txt
235834111	3	PRODUCT USED FOR UNKNOWN INDICATION	INDI24Q1.txt
235834111	4	PRODUCT USED FOR UNKNOWN INDICATION	INDI24Q1.txt
235834111	5	PRODUCT USED FOR UNKNOWN INDICATION	INDI24Q1.txt
235834111	6	PRODUCT USED FOR UNKNOWN INDICATION	INDI24Q1.txt
235834111	7	PRODUCT USED FOR UNKNOWN INDICATION	INDI24Q1.txt
235834111	8	PRODUCT USED FOR UNKNOWN INDICATION	INDI24Q1.txt
235834132	1	PERINATAL DEPRESSION	INDI24Q1.txt
235862401	1	MAJOR DEPRESSION	INDI24Q1.txt
235878101	1	PRODUCT USED FOR UNKNOWN INDICATION	INDI24Q1.txt
235890821	1	PERINATAL DEPRESSION	INDI24Q1.txt
235890833	1	PERINATAL DEPRESSION	INDI24Q1.txt
235935301	1	PERINATAL DEPRESSION	INDI24Q1.txt
236028981	1	PERINATAL DEPRESSION	INDI24Q1.txt
236083831	1	PERINATAL DEPRESSION	INDI24Q1.txt
236122661	1	PERINATAL DEPRESSION	INDI24Q1.txt
236192842	1	PRODUCT USED FOR UNKNOWN INDICATION	INDI24Q1.txt
236193171	1	PERINATAL DEPRESSION	INDI24Q1.txt
236294621	1	PERINATAL DEPRESSION	INDI24Q1.txt
236349251	1	PERINATAL DEPRESSION	INDI24Q1.txt
236349811	1	PERINATAL DEPRESSION	INDI24Q1.txt
236354051	1	PRODUCT USED FOR UNKNOWN INDICATION	INDI24Q1.txt
236406941	1	PRODUCT USED FOR UNKNOWN INDICATION	INDI24Q1.txt
236451391	1	PRODUCT USED FOR UNKNOWN INDICATION	INDI24Q1.txt
236497451	1	PERINATAL DEPRESSION	INDI24Q1.txt
236497451	2	DEPRESSION	INDI24Q1.txt
236498284	1	PERINATAL DEPRESSION	INDI24Q2.txt
236498284	2	PRODUCT USED FOR UNKNOWN INDICATION	INDI24Q2.txt
236498284	3	PRODUCT USED FOR UNKNOWN INDICATION	INDI24Q2.txt
236498284	4	PRODUCT USED FOR UNKNOWN INDICATION	INDI24Q2.txt
236498284	5	CONTRACEPTION	INDI24Q2.txt
236504481	1	PRODUCT USED FOR UNKNOWN INDICATION	INDI24Q1.txt
236560711	1	PERINATAL DEPRESSION	INDI24Q1.txt
236609221	1	PERINATAL DEPRESSION	INDI24Q1.txt
236609221	2	PRODUCT USED FOR UNKNOWN INDICATION	INDI24Q1.txt
236716891	1	PRODUCT USED FOR UNKNOWN INDICATION	INDI24Q1.txt
236716901	1	PERINATAL DEPRESSION	INDI24Q1.txt
236717251	1	PERINATAL DEPRESSION	INDI24Q1.txt
236720431	1	PERINATAL DEPRESSION	INDI24Q1.txt
236720431	2	PRODUCT USED FOR UNKNOWN INDICATION	INDI24Q1.txt
236720431	3	PRODUCT USED FOR UNKNOWN INDICATION	INDI24Q1.txt
236868471	1	PERINATAL DEPRESSION	INDI24Q1.txt
236868471	2	PRODUCT USED FOR UNKNOWN INDICATION	INDI24Q1.txt
236868471	3	PRODUCT USED FOR UNKNOWN INDICATION	INDI24Q1.txt
236868471	4	PRODUCT USED FOR UNKNOWN INDICATION	INDI24Q1.txt
236868471	5	PRODUCT USED FOR UNKNOWN INDICATION	INDI24Q1.txt
236887141	1	PERINATAL DEPRESSION	INDI24Q1.txt
236952532	1	PERINATAL DEPRESSION	INDI24Q2.txt
236995131	1	PERINATAL DEPRESSION	INDI24Q2.txt
237044021	1	PRODUCT USED FOR UNKNOWN INDICATION	INDI24Q2.txt
237091811	1	PRODUCT USED FOR UNKNOWN INDICATION	INDI24Q2.txt
237095801	1	PERINATAL DEPRESSION	INDI24Q2.txt
237095811	1	PERINATAL DEPRESSION	INDI24Q2.txt
237104132	1	PERINATAL DEPRESSION	INDI24Q2.txt
237139601	1	PERINATAL DEPRESSION	INDI24Q2.txt
237239491	1	PERINATAL DEPRESSION	INDI24Q2.txt
237293781	1	PRODUCT USED FOR UNKNOWN INDICATION	INDI24Q2.txt
237295491	1	PERINATAL DEPRESSION	INDI24Q2.txt
237295501	1	PERINATAL DEPRESSION	INDI24Q2.txt
237336981	1	PRODUCT USED FOR UNKNOWN INDICATION	INDI24Q2.txt
237401461	1	PERINATAL DEPRESSION	INDI24Q2.txt
237496691	1	PERINATAL DEPRESSION	INDI24Q2.txt
237510111	1	PERINATAL DEPRESSION	INDI24Q2.txt
237529841	1	PRODUCT USED FOR UNKNOWN INDICATION	INDI24Q2.txt
237540141	1	PRODUCT USED FOR UNKNOWN INDICATION	INDI24Q2.txt
237632992	1	PERINATAL DEPRESSION	INDI24Q2.txt
237660211	1	PERINATAL DEPRESSION	INDI24Q2.txt
237660221	1	PERINATAL DEPRESSION	INDI24Q2.txt
237674701	1	PERINATAL DEPRESSION	INDI24Q2.txt
237685611	1	PERINATAL DEPRESSION	INDI24Q2.txt
237685931
237802821	1	PRODUCT USED FOR UNKNOWN INDICATION	INDI24Q2.txt
237959022	1	PERINATAL DEPRESSION	INDI24Q2.txt
237959161	1	PRODUCT USED FOR UNKNOWN INDICATION	INDI24Q2.txt
237959481	1	PRODUCT USED FOR UNKNOWN INDICATION	INDI24Q2.txt
238050461	1	PRODUCT USED FOR UNKNOWN INDICATION	INDI24Q2.txt
238050471	1	PERINATAL DEPRESSION	INDI24Q2.txt
238111341	1	PRODUCT USED FOR UNKNOWN INDICATION	INDI24Q2.txt
238111341	2	ANXIETY	INDI24Q2.txt
238113851	1	PERINATAL DEPRESSION	INDI24Q2.txt
238175581	1	PRODUCT USED FOR UNKNOWN INDICATION	INDI24Q2.txt
238175591	1	PRODUCT USED FOR UNKNOWN INDICATION	INDI24Q2.txt
238296311	1	PERINATAL DEPRESSION	INDI24Q2.txt
238296331	1	PERINATAL DEPRESSION	INDI24Q2.txt
238296331	2	PRODUCT USED FOR UNKNOWN INDICATION	INDI24Q2.txt
238300601	1	PERINATAL DEPRESSION	INDI24Q2.txt
238300601	3	PRODUCT USED FOR UNKNOWN INDICATION	INDI24Q2.txt
238391292	1	PERINATAL DEPRESSION	INDI24Q2.txt
238462331	1	PRODUCT USED FOR UNKNOWN INDICATION	INDI24Q2.txt
238472881	1	PERINATAL DEPRESSION	INDI24Q2.txt
238505861	1	PERINATAL DEPRESSION	INDI24Q2.txt
238506531	1	PRODUCT USED FOR UNKNOWN INDICATION	INDI24Q2.txt
238506542	1	PRODUCT USED FOR UNKNOWN INDICATION	INDI24Q2.txt
238507051	1	PERINATAL DEPRESSION	INDI24Q2.txt
238592202	1	PERINATAL DEPRESSION	INDI24Q2.txt
238592202	2	ANXIETY	INDI24Q2.txt
238592202	3	ANXIETY	INDI24Q2.txt
238603061	1	PRODUCT USED FOR UNKNOWN INDICATION	INDI24Q2.txt
238762441	1	PERINATAL DEPRESSION	INDI24Q2.txt
238821721	1	PERINATAL DEPRESSION	INDI24Q2.txt
238858311	1	PERINATAL DEPRESSION	INDI24Q2.txt
238912761	1	PRODUCT USED FOR UNKNOWN INDICATION	INDI24Q2.txt
238912781	1	PRODUCT USED FOR UNKNOWN INDICATION	INDI24Q2.txt
238912811	1	PERINATAL DEPRESSION	INDI24Q2.txt
238912821	1	PERINATAL DEPRESSION	INDI24Q2.txt
239081321
239115161	1	PERINATAL DEPRESSION	INDI24Q2.txt
239174111	1	PERINATAL DEPRESSION	INDI24Q2.txt
239174121	1	PRODUCT USED FOR UNKNOWN INDICATION	INDI24Q2.txt
239174221	1	PRODUCT USED FOR UNKNOWN INDICATION	INDI24Q2.txt
239204151	1	PERINATAL DEPRESSION	INDI24Q2.txt
239210561
239211001
239217941	1	PRODUCT USED FOR UNKNOWN INDICATION	INDI24Q2.txt
239219141	1	PRODUCT USED FOR UNKNOWN INDICATION	INDI24Q2.txt
239219351	1	PERINATAL DEPRESSION	INDI24Q2.txt
239277041	1	PERINATAL DEPRESSION	INDI24Q2.txt
239305132	1	PERINATAL DEPRESSION	INDI24Q2.txt
239390921	1	PRODUCT USED FOR UNKNOWN INDICATION	INDI24Q2.txt
239433161	1	PRODUCT USED FOR UNKNOWN INDICATION	INDI24Q2.txt
239433161	2	PRODUCT USED FOR UNKNOWN INDICATION	INDI24Q2.txt
239433161	3	ANTIDEPRESSANT THERAPY	INDI24Q2.txt
239434131	1	PERINATAL DEPRESSION	INDI24Q2.txt
239434151	1	PRODUCT USED FOR UNKNOWN INDICATION	INDI24Q2.txt
239478552	1	PERINATAL DEPRESSION	INDI24Q2.txt
239478562	1	PERINATAL DEPRESSION	INDI24Q2.txt
239541881	1	PERINATAL DEPRESSION	INDI24Q2.txt
239550971	1	PRODUCT USED FOR UNKNOWN INDICATION	INDI24Q2.txt
239587961	1	PERINATAL DEPRESSION	INDI24Q2.txt
239739171	1	PERINATAL DEPRESSION	INDI24Q2.txt
239743131	1	PRODUCT USED FOR UNKNOWN INDICATION	INDI24Q2.txt
239804741	1	PERINATAL DEPRESSION	INDI24Q2.txt
239874311	1	PRODUCT USED FOR UNKNOWN INDICATION	INDI24Q2.txt
239918201	1	PERINATAL DEPRESSION	INDI24Q2.txt
239918211	1	PRODUCT USED FOR UNKNOWN INDICATION	INDI24Q2.txt
239967151	1	PERINATAL DEPRESSION	INDI24Q2.txt
239967151	2	PRODUCT USED FOR UNKNOWN INDICATION	INDI24Q2.txt
239969081	1	PERINATAL DEPRESSION	INDI24Q2.txt
239969091	1	PRODUCT USED FOR UNKNOWN INDICATION	INDI24Q2.txt
239969091	2	PRODUCT USED FOR UNKNOWN INDICATION	INDI24Q2.txt
239969642	1	PERINATAL DEPRESSION	INDI24Q2.txt
240002641
240002661	1	PERINATAL DEPRESSION	INDI24Q2.txt
240002781
240002801	1	PERINATAL DEPRESSION	INDI24Q2.txt
240002811
240090471	1	PRODUCT USED FOR UNKNOWN INDICATION	INDI24Q2.txt
240122531	1	PERINATAL DEPRESSION	INDI24Q2.txt
240123471	1	PERINATAL DEPRESSION	INDI24Q2.txt
240124831	1	PRODUCT USED FOR UNKNOWN INDICATION	INDI24Q2.txt
240160891	1	PERINATAL DEPRESSION	INDI24Q2.txt
240169371	1	PERINATAL DEPRESSION	INDI24Q2.txt
240170521	1	PRODUCT USED FOR UNKNOWN INDICATION	INDI24Q2.txt
240222781	1	PERINATAL DEPRESSION	INDI24Q2.txt
240222781	2	PRODUCT USED FOR UNKNOWN INDICATION	INDI24Q2.txt
240222781	3	PRODUCT USED FOR UNKNOWN INDICATION	INDI24Q2.txt
240222781	4	PRODUCT USED FOR UNKNOWN INDICATION	INDI24Q2.txt
240222781	5	PRODUCT USED FOR UNKNOWN INDICATION	INDI24Q2.txt
240222781	6	PRODUCT USED FOR UNKNOWN INDICATION	INDI24Q2.txt
