# Supplementary material for: Post marketing safety assessment of the novel postpartum depression drug, Zuranolone: evidence from real-world pharmacovigilance analysis based on the FDA adverse event reporting system
Source: Front Psychiatry. 2025 Aug 15;16:1517773. doi: 10.3389/fpsyt.2025.1517773 (PMC12394218; doi:10.3389/fpsyt.2025.1517773)
Supplement: Supplementary file 1 [file DataSheet1.zip › original data/outc.csv]

primaryid	OUTC_COD
233107121	LT
233677251
233677271
234001257
234001258
234071281
234079131
234106921	OT
234193151
234449871
234681272
234681461
234814511	OT
234982991
235103772
235116201
235148501
235207271
235242271
235242821
235427161
235463161
235542541
235546651
235673172
235763201
235818181
235834111
235834132
235862401
235878101
235890821
235890833
235935301
236028981
236083831	OT
236122661
236192842
236193171
236294621
236349251
236349811
236354051
236406941
236451391
236497451
236498284	HO
236504481
236560711
236609221
236716891
236716901
236717251
236720431	OT
236868471
236887141
236952532
236995131
237044021
237091811	HO
237095801
237095811
237104132
237139601
237239491
237293781	OT
237295491
237295501
237336981
237401461
237496691
237510111	HO
237529841
237540141
237632992
237660211
237660221
237674701	HO
237685611	HO
237685931
237802821
237959022
237959161	OT
237959481
238050461
238050471
238111341
238113851
238175581
238175591
238296311
238296331
238300601
238391292
238462331
238472881
238505861
238506531
238506542
238507051
238592202	OT
238603061
238762441
238821721
238858311
238912761
238912781
238912811
238912821
239081321
239115161	OT
239174111
239174121
239174221
239204151	OT
239210561
239211001
239217941
239219141
239219351
239277041
239305132
239390921
239433161	OT
239434131
239434151
239478552
239478562
239541881
239550971
239587961
239739171
239743131
239804741
239874311
239918201
239918211
239967151	OT
239969081
239969091
239969642
240002641
240002661	OT
240002781
240002801
240002811
240090471	OT
240122531
240123471
240124831
240160891	OT
240169371
240170521
240222781
