# Supplementary material for: Post marketing safety assessment of the novel postpartum depression drug, Zuranolone: evidence from real-world pharmacovigilance analysis based on the FDA adverse event reporting system
Source: Front Psychiatry. 2025 Aug 15;16:1517773. doi: 10.3389/fpsyt.2025.1517773 (PMC12394218; doi:10.3389/fpsyt.2025.1517773)
Supplement: Supplementary file 1 [file DataSheet1.zip › original data/reac.csv]

PT	pt_name_en	pt_name_cn	hlgt_name_en	hlgt_name_cn	hlt_name_en	hlt_name_cn	soc_name_en	soc_name_cn	primaryid	FILE
SUICIDAL IDEATION	SUICIDAL IDEATION	自杀想法	SUICIDAL AND SELF-INJURIOUS BEHAVIOURS NEC	各种自杀及自我伤害行为（不另分类）	SUICIDAL AND SELF-INJURIOUS BEHAVIOUR	自杀和自我伤害行为	PSYCHIATRIC DISORDERS	精神病类	233107121	REAC23Q4.txt
AKATHISIA	AKATHISIA	静坐不能	MOVEMENT DISORDERS (INCL PARKINSONISM)	运动障碍类（包括帕金森病）	DYSKINESIAS AND MOVEMENT DISORDERS NEC	运动障碍和运动失调（不另分类）	NERVOUS SYSTEM DISORDERS	各类神经系统疾病	233107121	REAC23Q4.txt
SEDATION	SEDATION	镇静	NEUROLOGICAL DISORDERS NEC	神经类疾病（不另分类）	DISTURBANCES IN CONSCIOUSNESS NEC	意识障碍（不另分类）	NERVOUS SYSTEM DISORDERS	各类神经系统疾病	233107121	REAC23Q4.txt
TREMOR	TREMOR	震颤	MOVEMENT DISORDERS (INCL PARKINSONISM)	运动障碍类（包括帕金森病）	TREMOR (EXCL CONGENITAL)	各种颤抖（不包括先天性）	NERVOUS SYSTEM DISORDERS	各类神经系统疾病	233677251	REAC24Q1.txt
MUSCLE TWITCHING	MUSCLE TWITCHING	肌肉抽搐	MUSCLE DISORDERS	肌肉类疾病	MUSCLE RELATED SIGNS AND SYMPTOMS NEC	肌肉相关症状和体征（不另分类）	MUSCULOSKELETAL AND CONNECTIVE TISSUE DISORDERS	各种肌肉骨骼及结缔组织疾病	233677251	REAC24Q1.txt
PRODUCT STORAGE ERROR	PRODUCT STORAGE ERROR	产品存储差错	MEDICATION ERRORS AND OTHER PRODUCT USE ERRORS AND ISSUES	用药错误及其他产品使用错误和问题	PRODUCT STORAGE ERRORS AND ISSUES IN THE PRODUCT USE SYSTEM	各种产品使用系统中的储存错误和问题	INJURY, POISONING AND PROCEDURAL COMPLICATIONS	各类损伤、中毒及操作并发症	233677271	REAC24Q1.txt
NERVOUSNESS	NERVOUSNESS	神经紧张不安	ANXIETY DISORDERS AND SYMPTOMS	焦虑症及症状	ANXIETY SYMPTOMS	焦虑症状	PSYCHIATRIC DISORDERS	精神病类	234001257	REAC24Q1.txt
HEAD DISCOMFORT	HEAD DISCOMFORT	头部不适	NEUROLOGICAL DISORDERS NEC	神经类疾病（不另分类）	NEUROLOGICAL SIGNS AND SYMPTOMS NEC	神经学症状和体征（不另分类）	NERVOUS SYSTEM DISORDERS	各类神经系统疾病	234001257	REAC24Q1.txt
VISUAL IMPAIRMENT	VISUAL IMPAIRMENT	视觉损害	VISION DISORDERS	各种视觉障碍	VISUAL IMPAIRMENT AND BLINDNESS (EXCL COLOUR BLINDNESS)	视觉损害和失明（色盲除外）	EYE DISORDERS	眼器官疾病	234001257	REAC24Q1.txt
HEADACHE	HEADACHE	头痛	HEADACHES	各类头痛	HEADACHES NEC	各种头痛（不另分类）	NERVOUS SYSTEM DISORDERS	各类神经系统疾病	234001257	REAC24Q1.txt
DIZZINESS	DIZZINESS	头晕	NEUROLOGICAL DISORDERS NEC	神经类疾病（不另分类）	NEUROLOGICAL SIGNS AND SYMPTOMS NEC	神经学症状和体征（不另分类）	NERVOUS SYSTEM DISORDERS	各类神经系统疾病	234001257	REAC24Q1.txt
SOMNOLENCE	SOMNOLENCE	嗜睡	NEUROLOGICAL DISORDERS NEC	神经类疾病（不另分类）	DISTURBANCES IN CONSCIOUSNESS NEC	意识障碍（不另分类）	NERVOUS SYSTEM DISORDERS	各类神经系统疾病	234001257	REAC24Q1.txt
PANIC ATTACK	PANIC ATTACK	惊恐发作	ANXIETY DISORDERS AND SYMPTOMS	焦虑症及症状	PANIC ATTACKS AND DISORDERS	惊恐发作和惊恐障碍	PSYCHIATRIC DISORDERS	精神病类	234001257	REAC24Q1.txt
DIZZINESS	DIZZINESS	头晕	NEUROLOGICAL DISORDERS NEC	神经类疾病（不另分类）	NEUROLOGICAL SIGNS AND SYMPTOMS NEC	神经学症状和体征（不另分类）	NERVOUS SYSTEM DISORDERS	各类神经系统疾病	234001258	REAC24Q2.txt
HEAD DISCOMFORT	HEAD DISCOMFORT	头部不适	NEUROLOGICAL DISORDERS NEC	神经类疾病（不另分类）	NEUROLOGICAL SIGNS AND SYMPTOMS NEC	神经学症状和体征（不另分类）	NERVOUS SYSTEM DISORDERS	各类神经系统疾病	234001258	REAC24Q2.txt
HEADACHE	HEADACHE	头痛	HEADACHES	各类头痛	HEADACHES NEC	各种头痛（不另分类）	NERVOUS SYSTEM DISORDERS	各类神经系统疾病	234001258	REAC24Q2.txt
SOMNOLENCE	SOMNOLENCE	嗜睡	NEUROLOGICAL DISORDERS NEC	神经类疾病（不另分类）	DISTURBANCES IN CONSCIOUSNESS NEC	意识障碍（不另分类）	NERVOUS SYSTEM DISORDERS	各类神经系统疾病	234001258	REAC24Q2.txt
VISUAL IMPAIRMENT	VISUAL IMPAIRMENT	视觉损害	VISION DISORDERS	各种视觉障碍	VISUAL IMPAIRMENT AND BLINDNESS (EXCL COLOUR BLINDNESS)	视觉损害和失明（色盲除外）	EYE DISORDERS	眼器官疾病	234001258	REAC24Q2.txt
NERVOUSNESS	NERVOUSNESS	神经紧张不安	ANXIETY DISORDERS AND SYMPTOMS	焦虑症及症状	ANXIETY SYMPTOMS	焦虑症状	PSYCHIATRIC DISORDERS	精神病类	234001258	REAC24Q2.txt
PANIC ATTACK	PANIC ATTACK	惊恐发作	ANXIETY DISORDERS AND SYMPTOMS	焦虑症及症状	PANIC ATTACKS AND DISORDERS	惊恐发作和惊恐障碍	PSYCHIATRIC DISORDERS	精神病类	234001258	REAC24Q2.txt
VOMITING	VOMITING	呕吐	GASTROINTESTINAL SIGNS AND SYMPTOMS	胃肠道系统症状和体征	NAUSEA AND VOMITING SYMPTOMS	恶心和呕吐症状	GASTROINTESTINAL DISORDERS	胃肠系统疾病	234071281	REAC24Q1.txt
HEADACHE	HEADACHE	头痛	HEADACHES	各类头痛	HEADACHES NEC	各种头痛（不另分类）	NERVOUS SYSTEM DISORDERS	各类神经系统疾病	234071281	REAC24Q1.txt
NAUSEA	NAUSEA	恶心	GASTROINTESTINAL SIGNS AND SYMPTOMS	胃肠道系统症状和体征	NAUSEA AND VOMITING SYMPTOMS	恶心和呕吐症状	GASTROINTESTINAL DISORDERS	胃肠系统疾病	234071281	REAC24Q1.txt
FATIGUE	FATIGUE	疲劳	GENERAL SYSTEM DISORDERS NEC	全身系统疾病（不另分类）	ASTHENIC CONDITIONS	虚弱状态	GENERAL DISORDERS AND ADMINISTRATION SITE CONDITIONS	全身性疾病及给药部位各种反应	234071281	REAC24Q1.txt
SOMNOLENCE	SOMNOLENCE	嗜睡	NEUROLOGICAL DISORDERS NEC	神经类疾病（不另分类）	DISTURBANCES IN CONSCIOUSNESS NEC	意识障碍（不另分类）	NERVOUS SYSTEM DISORDERS	各类神经系统疾病	234079131	REAC24Q1.txt
DIZZINESS	DIZZINESS	头晕	NEUROLOGICAL DISORDERS NEC	神经类疾病（不另分类）	NEUROLOGICAL SIGNS AND SYMPTOMS NEC	神经学症状和体征（不另分类）	NERVOUS SYSTEM DISORDERS	各类神经系统疾病	234079131	REAC24Q1.txt
SOMNOLENCE	SOMNOLENCE	嗜睡	NEUROLOGICAL DISORDERS NEC	神经类疾病（不另分类）	DISTURBANCES IN CONSCIOUSNESS NEC	意识障碍（不另分类）	NERVOUS SYSTEM DISORDERS	各类神经系统疾病	234106921	REAC24Q1.txt
INFLUENZA LIKE ILLNESS	INFLUENZA LIKE ILLNESS	流感样疾病	GENERAL SYSTEM DISORDERS NEC	全身系统疾病（不另分类）	GENERAL SIGNS AND SYMPTOMS NEC	一般症状和体征（不另分类）	GENERAL DISORDERS AND ADMINISTRATION SITE CONDITIONS	全身性疾病及给药部位各种反应	234106921	REAC24Q1.txt
FATIGUE	FATIGUE	疲劳	GENERAL SYSTEM DISORDERS NEC	全身系统疾病（不另分类）	ASTHENIC CONDITIONS	虚弱状态	GENERAL DISORDERS AND ADMINISTRATION SITE CONDITIONS	全身性疾病及给药部位各种反应	234106921	REAC24Q1.txt
SEDATION	SEDATION	镇静	NEUROLOGICAL DISORDERS NEC	神经类疾病（不另分类）	DISTURBANCES IN CONSCIOUSNESS NEC	意识障碍（不另分类）	NERVOUS SYSTEM DISORDERS	各类神经系统疾病	234193151	REAC24Q1.txt
YAWNING	YAWNING	打呵欠	RESPIRATORY TRACT SIGNS AND SYMPTOMS	呼吸道症状和体征	UPPER RESPIRATORY TRACT SIGNS AND SYMPTOMS	上呼吸道症状和体征	RESPIRATORY, THORACIC AND MEDIASTINAL DISORDERS	呼吸系统、胸及纵隔疾病	234449871	REAC24Q1.txt
DYSSTASIA	DYSSTASIA	起立困难	NEUROLOGICAL DISORDERS NEC	神经类疾病（不另分类）	COORDINATION AND BALANCE DISTURBANCES	协调与平衡障碍	NERVOUS SYSTEM DISORDERS	各类神经系统疾病	234681272	REAC24Q1.txt
SOMNOLENCE	SOMNOLENCE	嗜睡	NEUROLOGICAL DISORDERS NEC	神经类疾病（不另分类）	DISTURBANCES IN CONSCIOUSNESS NEC	意识障碍（不另分类）	NERVOUS SYSTEM DISORDERS	各类神经系统疾病	234681272	REAC24Q1.txt
NAUSEA	NAUSEA	恶心	GASTROINTESTINAL SIGNS AND SYMPTOMS	胃肠道系统症状和体征	NAUSEA AND VOMITING SYMPTOMS	恶心和呕吐症状	GASTROINTESTINAL DISORDERS	胃肠系统疾病	234681272	REAC24Q1.txt
SOMNOLENCE	SOMNOLENCE	嗜睡	NEUROLOGICAL DISORDERS NEC	神经类疾病（不另分类）	DISTURBANCES IN CONSCIOUSNESS NEC	意识障碍（不另分类）	NERVOUS SYSTEM DISORDERS	各类神经系统疾病	234681461	REAC24Q1.txt
SUICIDAL IDEATION	SUICIDAL IDEATION	自杀想法	SUICIDAL AND SELF-INJURIOUS BEHAVIOURS NEC	各种自杀及自我伤害行为（不另分类）	SUICIDAL AND SELF-INJURIOUS BEHAVIOUR	自杀和自我伤害行为	PSYCHIATRIC DISORDERS	精神病类	234814511	REAC24Q1.txt
ABDOMINAL PAIN UPPER	ABDOMINAL PAIN UPPER	上腹痛	GASTROINTESTINAL SIGNS AND SYMPTOMS	胃肠道系统症状和体征	GASTROINTESTINAL AND ABDOMINAL PAINS (EXCL ORAL AND THROAT)	胃肠道和腹部疼痛（不包括口腔和咽喉）	GASTROINTESTINAL DISORDERS	胃肠系统疾病	234982991	REAC24Q1.txt
HEAVY MENSTRUAL BLEEDING	HEAVY MENSTRUAL BLEEDING	月经出血过多	MENSTRUAL CYCLE AND UTERINE BLEEDING DISORDERS	月经周期及子宫出血疾病	MENSTRUATION WITH INCREASED BLEEDING	月经量增加	REPRODUCTIVE SYSTEM AND BREAST DISORDERS	生殖系统及乳腺疾病	234982991	REAC24Q1.txt
POLYMENORRHOEA	POLYMENORRHOEA	月经频发	MENSTRUAL CYCLE AND UTERINE BLEEDING DISORDERS	月经周期及子宫出血疾病	MENSTRUATION WITH INCREASED BLEEDING	月经量增加	REPRODUCTIVE SYSTEM AND BREAST DISORDERS	生殖系统及乳腺疾病	234982991	REAC24Q1.txt
DIZZINESS	DIZZINESS	头晕	NEUROLOGICAL DISORDERS NEC	神经类疾病（不另分类）	NEUROLOGICAL SIGNS AND SYMPTOMS NEC	神经学症状和体征（不另分类）	NERVOUS SYSTEM DISORDERS	各类神经系统疾病	234982991	REAC24Q1.txt
DYSMENORRHOEA	DYSMENORRHOEA	痛经	MENSTRUAL CYCLE AND UTERINE BLEEDING DISORDERS	月经周期及子宫出血疾病	MENSTRUATION AND UTERINE BLEEDING NEC	月经和子宫出血（不另分类）	REPRODUCTIVE SYSTEM AND BREAST DISORDERS	生殖系统及乳腺疾病	234982991	REAC24Q1.txt
FEELING ABNORMAL	FEELING ABNORMAL	感受异常	GENERAL SYSTEM DISORDERS NEC	全身系统疾病（不另分类）	FEELINGS AND SENSATIONS NEC	各种感受与感觉（不另分类）	GENERAL DISORDERS AND ADMINISTRATION SITE CONDITIONS	全身性疾病及给药部位各种反应	234982991	REAC24Q1.txt
DIZZINESS	DIZZINESS	头晕	NEUROLOGICAL DISORDERS NEC	神经类疾病（不另分类）	NEUROLOGICAL SIGNS AND SYMPTOMS NEC	神经学症状和体征（不另分类）	NERVOUS SYSTEM DISORDERS	各类神经系统疾病	235103772	REAC24Q1.txt
DIARRHOEA	DIARRHOEA	腹泻	GASTROINTESTINAL MOTILITY AND DEFAECATION CONDITIONS	胃肠运动及排便状况	DIARRHOEA (EXCL INFECTIVE)	各种腹泻（不包括感染性的）	GASTROINTESTINAL DISORDERS	胃肠系统疾病	235103772	REAC24Q1.txt
IRRITABILITY	IRRITABILITY	易激惹	MOOD DISORDERS AND DISTURBANCES NEC	心境障碍和混乱（不另分类）	EMOTIONAL AND MOOD DISTURBANCES NEC	情感和情绪障碍（不另分类）	PSYCHIATRIC DISORDERS	精神病类	235103772	REAC24Q1.txt
SOMNOLENCE	SOMNOLENCE	嗜睡	NEUROLOGICAL DISORDERS NEC	神经类疾病（不另分类）	DISTURBANCES IN CONSCIOUSNESS NEC	意识障碍（不另分类）	NERVOUS SYSTEM DISORDERS	各类神经系统疾病	235103772	REAC24Q1.txt
ABDOMINAL PAIN	ABDOMINAL PAIN	腹痛	GASTROINTESTINAL SIGNS AND SYMPTOMS	胃肠道系统症状和体征	GASTROINTESTINAL AND ABDOMINAL PAINS (EXCL ORAL AND THROAT)	胃肠道和腹部疼痛（不包括口腔和咽喉）	GASTROINTESTINAL DISORDERS	胃肠系统疾病	235103772	REAC24Q1.txt
FATIGUE	FATIGUE	疲劳	GENERAL SYSTEM DISORDERS NEC	全身系统疾病（不另分类）	ASTHENIC CONDITIONS	虚弱状态	GENERAL DISORDERS AND ADMINISTRATION SITE CONDITIONS	全身性疾病及给药部位各种反应	235103772	REAC24Q1.txt
POTENTIATING DRUG INTERACTION	POTENTIATING DRUG INTERACTION	协同性药物相互作用	THERAPEUTIC AND NONTHERAPEUTIC EFFECTS (EXCL TOXICITY)	治疗性及非治疗性反应类（不包括毒性）	INTERACTIONS	各种相互作用	GENERAL DISORDERS AND ADMINISTRATION SITE CONDITIONS	全身性疾病及给药部位各种反应	235116201	REAC24Q1.txt
FEELING ABNORMAL	FEELING ABNORMAL	感受异常	GENERAL SYSTEM DISORDERS NEC	全身系统疾病（不另分类）	FEELINGS AND SENSATIONS NEC	各种感受与感觉（不另分类）	GENERAL DISORDERS AND ADMINISTRATION SITE CONDITIONS	全身性疾病及给药部位各种反应	235116201	REAC24Q1.txt
SEDATION	SEDATION	镇静	NEUROLOGICAL DISORDERS NEC	神经类疾病（不另分类）	DISTURBANCES IN CONSCIOUSNESS NEC	意识障碍（不另分类）	NERVOUS SYSTEM DISORDERS	各类神经系统疾病	235116201	REAC24Q1.txt
DIZZINESS	DIZZINESS	头晕	NEUROLOGICAL DISORDERS NEC	神经类疾病（不另分类）	NEUROLOGICAL SIGNS AND SYMPTOMS NEC	神经学症状和体征（不另分类）	NERVOUS SYSTEM DISORDERS	各类神经系统疾病	235148501	REAC24Q1.txt
VERTIGO	VERTIGO	眩晕	INNER EAR AND VIIITH CRANIAL NERVE DISORDERS	内耳及第八颅神经类疾病	INNER EAR SIGNS AND SYMPTOMS	各种内耳症状和体征	EAR AND LABYRINTH DISORDERS	耳及迷路类疾病	235148501	REAC24Q1.txt
ASTHENIA	ASTHENIA	虚弱	GENERAL SYSTEM DISORDERS NEC	全身系统疾病（不另分类）	ASTHENIC CONDITIONS	虚弱状态	GENERAL DISORDERS AND ADMINISTRATION SITE CONDITIONS	全身性疾病及给药部位各种反应	235207271	REAC24Q1.txt
DIZZINESS	DIZZINESS	头晕	NEUROLOGICAL DISORDERS NEC	神经类疾病（不另分类）	NEUROLOGICAL SIGNS AND SYMPTOMS NEC	神经学症状和体征（不另分类）	NERVOUS SYSTEM DISORDERS	各类神经系统疾病	235207271	REAC24Q1.txt
DEPRESSION	DEPRESSION	抑郁	DEPRESSED MOOD DISORDERS AND DISTURBANCES	抑郁性心境障碍和混乱	DEPRESSIVE DISORDERS	各种抑郁病	PSYCHIATRIC DISORDERS	精神病类	235207271	REAC24Q1.txt
MUSCLE TWITCHING	MUSCLE TWITCHING	肌肉抽搐	MUSCLE DISORDERS	肌肉类疾病	MUSCLE RELATED SIGNS AND SYMPTOMS NEC	肌肉相关症状和体征（不另分类）	MUSCULOSKELETAL AND CONNECTIVE TISSUE DISORDERS	各种肌肉骨骼及结缔组织疾病	235207271	REAC24Q1.txt
SOMNOLENCE	SOMNOLENCE	嗜睡	NEUROLOGICAL DISORDERS NEC	神经类疾病（不另分类）	DISTURBANCES IN CONSCIOUSNESS NEC	意识障碍（不另分类）	NERVOUS SYSTEM DISORDERS	各类神经系统疾病	235242271	REAC24Q1.txt
FATIGUE	FATIGUE	疲劳	GENERAL SYSTEM DISORDERS NEC	全身系统疾病（不另分类）	ASTHENIC CONDITIONS	虚弱状态	GENERAL DISORDERS AND ADMINISTRATION SITE CONDITIONS	全身性疾病及给药部位各种反应	235242271	REAC24Q1.txt
DYSPNOEA	DYSPNOEA	呼吸困难	RESPIRATORY DISORDERS NEC	呼吸系统疾病（不另分类）	BREATHING ABNORMALITIES	各种呼吸异常	RESPIRATORY, THORACIC AND MEDIASTINAL DISORDERS	呼吸系统、胸及纵隔疾病	235242821	REAC24Q1.txt
BODY TEMPERATURE DECREASED	BODY TEMPERATURE DECREASED	体温降低	PHYSICAL EXAMINATION AND ORGAN SYSTEM STATUS TOPICS	体检和器官系统状态主题	PHYSICAL EXAMINATION PROCEDURES AND ORGAN SYSTEM STATUS	体检步骤和器官系统状态	INVESTIGATIONS	各类检查	235242821	REAC24Q1.txt
FEELING COLD	FEELING COLD	感到寒冷	GENERAL SYSTEM DISORDERS NEC	全身系统疾病（不另分类）	FEELINGS AND SENSATIONS NEC	各种感受与感觉（不另分类）	GENERAL DISORDERS AND ADMINISTRATION SITE CONDITIONS	全身性疾病及给药部位各种反应	235242821	REAC24Q1.txt
PANIC REACTION	PANIC REACTION	惊恐反应	ANXIETY DISORDERS AND SYMPTOMS	焦虑症及症状	PANIC ATTACKS AND DISORDERS	惊恐发作和惊恐障碍	PSYCHIATRIC DISORDERS	精神病类	235242821	REAC24Q1.txt
SEDATION	SEDATION	镇静	NEUROLOGICAL DISORDERS NEC	神经类疾病（不另分类）	DISTURBANCES IN CONSCIOUSNESS NEC	意识障碍（不另分类）	NERVOUS SYSTEM DISORDERS	各类神经系统疾病	235427161	REAC24Q1.txt
DRUG INEFFECTIVE	DRUG INEFFECTIVE	药物无效	THERAPEUTIC AND NONTHERAPEUTIC EFFECTS (EXCL TOXICITY)	治疗性及非治疗性反应类（不包括毒性）	THERAPEUTIC AND NONTHERAPEUTIC RESPONSES	各种治疗和非治疗反应	GENERAL DISORDERS AND ADMINISTRATION SITE CONDITIONS	全身性疾病及给药部位各种反应	235463161	REAC24Q1.txt
BRAIN FOG	BRAIN FOG	脑雾	NEUROLOGICAL DISORDERS NEC	神经类疾病（不另分类）	NEUROLOGICAL SIGNS AND SYMPTOMS NEC	神经学症状和体征（不另分类）	NERVOUS SYSTEM DISORDERS	各类神经系统疾病	235542541	REAC24Q1.txt
HEADACHE	HEADACHE	头痛	HEADACHES	各类头痛	HEADACHES NEC	各种头痛（不另分类）	NERVOUS SYSTEM DISORDERS	各类神经系统疾病	235542541	REAC24Q1.txt
PARAESTHESIA	PARAESTHESIA	异常感觉	NEUROLOGICAL DISORDERS NEC	神经类疾病（不另分类）	PARAESTHESIAS AND DYSAESTHESIAS	感觉异常和感觉迟钝	NERVOUS SYSTEM DISORDERS	各类神经系统疾病	235542541	REAC24Q1.txt
DYSPNOEA	DYSPNOEA	呼吸困难	RESPIRATORY DISORDERS NEC	呼吸系统疾病（不另分类）	BREATHING ABNORMALITIES	各种呼吸异常	RESPIRATORY, THORACIC AND MEDIASTINAL DISORDERS	呼吸系统、胸及纵隔疾病	235542541	REAC24Q1.txt
NAUSEA	NAUSEA	恶心	GASTROINTESTINAL SIGNS AND SYMPTOMS	胃肠道系统症状和体征	NAUSEA AND VOMITING SYMPTOMS	恶心和呕吐症状	GASTROINTESTINAL DISORDERS	胃肠系统疾病	235542541	REAC24Q1.txt
DIZZINESS	DIZZINESS	头晕	NEUROLOGICAL DISORDERS NEC	神经类疾病（不另分类）	NEUROLOGICAL SIGNS AND SYMPTOMS NEC	神经学症状和体征（不另分类）	NERVOUS SYSTEM DISORDERS	各类神经系统疾病	235542541	REAC24Q1.txt
THROAT TIGHTNESS	THROAT TIGHTNESS	咽喉缩紧感	RESPIRATORY TRACT SIGNS AND SYMPTOMS	呼吸道症状和体征	UPPER RESPIRATORY TRACT SIGNS AND SYMPTOMS	上呼吸道症状和体征	RESPIRATORY, THORACIC AND MEDIASTINAL DISORDERS	呼吸系统、胸及纵隔疾病	235542541	REAC24Q1.txt
SOMNOLENCE	SOMNOLENCE	嗜睡	NEUROLOGICAL DISORDERS NEC	神经类疾病（不另分类）	DISTURBANCES IN CONSCIOUSNESS NEC	意识障碍（不另分类）	NERVOUS SYSTEM DISORDERS	各类神经系统疾病	235542541	REAC24Q1.txt
MOBILITY DECREASED	MOBILITY DECREASED	活动度降低	MUSCULOSKELETAL AND CONNECTIVE TISSUE DISORDERS NEC	肌肉骨骼和结缔组织疾病（不另分类）	MUSCULOSKELETAL AND CONNECTIVE TISSUE CONDITIONS NEC	各种肌肉骨骼和结缔组织疾病（不另分类）	MUSCULOSKELETAL AND CONNECTIVE TISSUE DISORDERS	各种肌肉骨骼及结缔组织疾病	235542541	REAC24Q1.txt
PRODUCT DOSE OMISSION ISSUE	PRODUCT DOSE OMISSION ISSUE	产品漏用问题	MEDICATION ERRORS AND OTHER PRODUCT USE ERRORS AND ISSUES	用药错误及其他产品使用错误和问题	PRODUCT ADMINISTRATION ERRORS AND ISSUES	各种产品给用错误和问题	INJURY, POISONING AND PROCEDURAL COMPLICATIONS	各类损伤、中毒及操作并发症	235542541	REAC24Q1.txt
ANXIETY	ANXIETY	焦虑	ANXIETY DISORDERS AND SYMPTOMS	焦虑症及症状	ANXIETY SYMPTOMS	焦虑症状	PSYCHIATRIC DISORDERS	精神病类	235542541	REAC24Q1.txt
SOMNOLENCE	SOMNOLENCE	嗜睡	NEUROLOGICAL DISORDERS NEC	神经类疾病（不另分类）	DISTURBANCES IN CONSCIOUSNESS NEC	意识障碍（不另分类）	NERVOUS SYSTEM DISORDERS	各类神经系统疾病	235546651	REAC24Q1.txt
MUSCULAR WEAKNESS	MUSCULAR WEAKNESS	肌无力	MUSCLE DISORDERS	肌肉类疾病	MUSCLE WEAKNESS CONDITIONS	各种肌无力	MUSCULOSKELETAL AND CONNECTIVE TISSUE DISORDERS	各种肌肉骨骼及结缔组织疾病	235546651	REAC24Q1.txt
TREMOR	TREMOR	震颤	MOVEMENT DISORDERS (INCL PARKINSONISM)	运动障碍类（包括帕金森病）	TREMOR (EXCL CONGENITAL)	各种颤抖（不包括先天性）	NERVOUS SYSTEM DISORDERS	各类神经系统疾病	235546651	REAC24Q1.txt
DIZZINESS	DIZZINESS	头晕	NEUROLOGICAL DISORDERS NEC	神经类疾病（不另分类）	NEUROLOGICAL SIGNS AND SYMPTOMS NEC	神经学症状和体征（不另分类）	NERVOUS SYSTEM DISORDERS	各类神经系统疾病	235673172	REAC24Q1.txt
VISION BLURRED	VISION BLURRED	视物模糊	VISION DISORDERS	各种视觉障碍	VISUAL DISORDERS NEC	视觉障碍（不另分类）	EYE DISORDERS	眼器官疾病	235763201	REAC24Q1.txt
COORDINATION ABNORMAL	COORDINATION ABNORMAL	协调功能失常	NEUROLOGICAL DISORDERS NEC	神经类疾病（不另分类）	COORDINATION AND BALANCE DISTURBANCES	协调与平衡障碍	NERVOUS SYSTEM DISORDERS	各类神经系统疾病	235763201	REAC24Q1.txt
DIZZINESS	DIZZINESS	头晕	NEUROLOGICAL DISORDERS NEC	神经类疾病（不另分类）	NEUROLOGICAL SIGNS AND SYMPTOMS NEC	神经学症状和体征（不另分类）	NERVOUS SYSTEM DISORDERS	各类神经系统疾病	235763201	REAC24Q1.txt
HALLUCINATION	HALLUCINATION	幻觉	DISTURBANCES IN THINKING AND PERCEPTION	思维及感知紊乱	HALLUCINATIONS (EXCL SLEEP-RELATED)	各种幻觉（睡眠相关性除外）	PSYCHIATRIC DISORDERS	精神病类	235818181	REAC24Q1.txt
DEPRESSION	DEPRESSION	抑郁	DEPRESSED MOOD DISORDERS AND DISTURBANCES	抑郁性心境障碍和混乱	DEPRESSIVE DISORDERS	各种抑郁病	PSYCHIATRIC DISORDERS	精神病类	235834111	REAC24Q1.txt
OROPHARYNGEAL PAIN	OROPHARYNGEAL PAIN	口咽疼痛	RESPIRATORY TRACT SIGNS AND SYMPTOMS	呼吸道症状和体征	UPPER RESPIRATORY TRACT SIGNS AND SYMPTOMS	上呼吸道症状和体征	RESPIRATORY, THORACIC AND MEDIASTINAL DISORDERS	呼吸系统、胸及纵隔疾病	235834111	REAC24Q1.txt
IRRITABILITY	IRRITABILITY	易激惹	MOOD DISORDERS AND DISTURBANCES NEC	心境障碍和混乱（不另分类）	EMOTIONAL AND MOOD DISTURBANCES NEC	情感和情绪障碍（不另分类）	PSYCHIATRIC DISORDERS	精神病类	235834111	REAC24Q1.txt
INJURY	INJURY	损伤	INJURIES NEC	各种损伤（不另分类）	NON-SITE SPECIFIC INJURIES NEC	部位不确定的各种损伤（不另分类）	INJURY, POISONING AND PROCEDURAL COMPLICATIONS	各类损伤、中毒及操作并发症	235834111	REAC24Q1.txt
BRAIN FOG	BRAIN FOG	脑雾	NEUROLOGICAL DISORDERS NEC	神经类疾病（不另分类）	NEUROLOGICAL SIGNS AND SYMPTOMS NEC	神经学症状和体征（不另分类）	NERVOUS SYSTEM DISORDERS	各类神经系统疾病	235834111	REAC24Q1.txt
FALL	FALL	跌倒	INJURIES NEC	各种损伤（不另分类）	NON-SITE SPECIFIC INJURIES NEC	部位不确定的各种损伤（不另分类）	INJURY, POISONING AND PROCEDURAL COMPLICATIONS	各类损伤、中毒及操作并发症	235834111	REAC24Q1.txt
HANGOVER	HANGOVER	延续效应	GENERAL SYSTEM DISORDERS NEC	全身系统疾病（不另分类）	FEELINGS AND SENSATIONS NEC	各种感受与感觉（不另分类）	GENERAL DISORDERS AND ADMINISTRATION SITE CONDITIONS	全身性疾病及给药部位各种反应	235834111	REAC24Q1.txt
RHINORRHOEA	RHINORRHOEA	流涕	RESPIRATORY TRACT SIGNS AND SYMPTOMS	呼吸道症状和体征	UPPER RESPIRATORY TRACT SIGNS AND SYMPTOMS	上呼吸道症状和体征	RESPIRATORY, THORACIC AND MEDIASTINAL DISORDERS	呼吸系统、胸及纵隔疾病	235834111	REAC24Q1.txt
DRUG INEFFECTIVE	DRUG INEFFECTIVE	药物无效	THERAPEUTIC AND NONTHERAPEUTIC EFFECTS (EXCL TOXICITY)	治疗性及非治疗性反应类（不包括毒性）	THERAPEUTIC AND NONTHERAPEUTIC RESPONSES	各种治疗和非治疗反应	GENERAL DISORDERS AND ADMINISTRATION SITE CONDITIONS	全身性疾病及给药部位各种反应	235834132	REAC24Q1.txt
FATIGUE	FATIGUE	疲劳	GENERAL SYSTEM DISORDERS NEC	全身系统疾病（不另分类）	ASTHENIC CONDITIONS	虚弱状态	GENERAL DISORDERS AND ADMINISTRATION SITE CONDITIONS	全身性疾病及给药部位各种反应	235834132	REAC24Q1.txt
OFF LABEL USE	OFF LABEL USE	超说明书使用	OFF LABEL USES AND INTENTIONAL PRODUCT MISUSES/USE ISSUES	超说明书使用及故意导致的产品误用/使用类问题	OFF LABEL USES	各种超说明书使用	INJURY, POISONING AND PROCEDURAL COMPLICATIONS	各类损伤、中毒及操作并发症	235862401	REAC24Q1.txt
SOMNOLENCE	SOMNOLENCE	嗜睡	NEUROLOGICAL DISORDERS NEC	神经类疾病（不另分类）	DISTURBANCES IN CONSCIOUSNESS NEC	意识障碍（不另分类）	NERVOUS SYSTEM DISORDERS	各类神经系统疾病	235862401	REAC24Q1.txt
TREMOR	TREMOR	震颤	MOVEMENT DISORDERS (INCL PARKINSONISM)	运动障碍类（包括帕金森病）	TREMOR (EXCL CONGENITAL)	各种颤抖（不包括先天性）	NERVOUS SYSTEM DISORDERS	各类神经系统疾病	235878101	REAC24Q1.txt
SOMNOLENCE	SOMNOLENCE	嗜睡	NEUROLOGICAL DISORDERS NEC	神经类疾病（不另分类）	DISTURBANCES IN CONSCIOUSNESS NEC	意识障碍（不另分类）	NERVOUS SYSTEM DISORDERS	各类神经系统疾病	235890821	REAC24Q1.txt
DEPRESSED MOOD	DEPRESSED MOOD	心境抑郁	DEPRESSED MOOD DISORDERS AND DISTURBANCES	抑郁性心境障碍和混乱	MOOD ALTERATIONS WITH DEPRESSIVE SYMPTOMS	伴忧郁症状的情绪变化	PSYCHIATRIC DISORDERS	精神病类	235890833	REAC24Q1.txt
SOMNOLENCE	SOMNOLENCE	嗜睡	NEUROLOGICAL DISORDERS NEC	神经类疾病（不另分类）	DISTURBANCES IN CONSCIOUSNESS NEC	意识障碍（不另分类）	NERVOUS SYSTEM DISORDERS	各类神经系统疾病	235890833	REAC24Q1.txt
DRUG INEFFECTIVE	DRUG INEFFECTIVE	药物无效	THERAPEUTIC AND NONTHERAPEUTIC EFFECTS (EXCL TOXICITY)	治疗性及非治疗性反应类（不包括毒性）	THERAPEUTIC AND NONTHERAPEUTIC RESPONSES	各种治疗和非治疗反应	GENERAL DISORDERS AND ADMINISTRATION SITE CONDITIONS	全身性疾病及给药部位各种反应	235890833	REAC24Q1.txt
COGNITIVE DISORDER	COGNITIVE DISORDER	认知障碍	MENTAL IMPAIRMENT DISORDERS	精神损害类疾病	MENTAL IMPAIRMENT (EXCL DEMENTIA AND MEMORY LOSS)	精神损害（痴呆和记忆力丧失除外）	NERVOUS SYSTEM DISORDERS	各类神经系统疾病	235890833	REAC24Q1.txt
GALACTOSTASIS	GALACTOSTASIS	泌乳停止	BREAST DISORDERS	乳腺类疾病	LACTATION DISORDERS	各种哺乳期疾病	REPRODUCTIVE SYSTEM AND BREAST DISORDERS	生殖系统及乳腺疾病	235890833	REAC24Q1.txt
ANXIETY	ANXIETY	焦虑	ANXIETY DISORDERS AND SYMPTOMS	焦虑症及症状	ANXIETY SYMPTOMS	焦虑症状	PSYCHIATRIC DISORDERS	精神病类	235935301	REAC24Q1.txt
CHEST PAIN	CHEST PAIN	胸痛	GENERAL SYSTEM DISORDERS NEC	全身系统疾病（不另分类）	PAIN AND DISCOMFORT NEC	疼痛和不适（不另分类）	GENERAL DISORDERS AND ADMINISTRATION SITE CONDITIONS	全身性疾病及给药部位各种反应	235935301	REAC24Q1.txt
DEREALISATION	DEREALISATION	现实解体	DISTURBANCES IN THINKING AND PERCEPTION	思维及感知紊乱	PERCEPTION DISTURBANCES NEC	各种认知障碍（不另分类）	PSYCHIATRIC DISORDERS	精神病类	236028981	REAC24Q1.txt
FEELING ABNORMAL	FEELING ABNORMAL	感受异常	GENERAL SYSTEM DISORDERS NEC	全身系统疾病（不另分类）	FEELINGS AND SENSATIONS NEC	各种感受与感觉（不另分类）	GENERAL DISORDERS AND ADMINISTRATION SITE CONDITIONS	全身性疾病及给药部位各种反应	236028981	REAC24Q1.txt
INDIFFERENCE	INDIFFERENCE	淡漠	PERSONALITY DISORDERS AND DISTURBANCES IN BEHAVIOUR	人性格异常及行为混乱	BEHAVIOUR AND SOCIALISATION DISTURBANCES	行为和社会关系障碍	PSYCHIATRIC DISORDERS	精神病类	236028981	REAC24Q1.txt
HYPOAESTHESIA	HYPOAESTHESIA	感觉减退	NEUROLOGICAL DISORDERS NEC	神经类疾病（不另分类）	PARAESTHESIAS AND DYSAESTHESIAS	感觉异常和感觉迟钝	NERVOUS SYSTEM DISORDERS	各类神经系统疾病	236028981	REAC24Q1.txt
SUICIDAL IDEATION	SUICIDAL IDEATION	自杀想法	SUICIDAL AND SELF-INJURIOUS BEHAVIOURS NEC	各种自杀及自我伤害行为（不另分类）	SUICIDAL AND SELF-INJURIOUS BEHAVIOUR	自杀和自我伤害行为	PSYCHIATRIC DISORDERS	精神病类	236083831	REAC24Q1.txt
DIZZINESS	DIZZINESS	头晕	NEUROLOGICAL DISORDERS NEC	神经类疾病（不另分类）	NEUROLOGICAL SIGNS AND SYMPTOMS NEC	神经学症状和体征（不另分类）	NERVOUS SYSTEM DISORDERS	各类神经系统疾病	236122661	REAC24Q1.txt
MIGRAINE	MIGRAINE	偏头痛	HEADACHES	各类头痛	MIGRAINE HEADACHES	各种偏头痛	NERVOUS SYSTEM DISORDERS	各类神经系统疾病	236122661	REAC24Q1.txt
SOMNOLENCE	SOMNOLENCE	嗜睡	NEUROLOGICAL DISORDERS NEC	神经类疾病（不另分类）	DISTURBANCES IN CONSCIOUSNESS NEC	意识障碍（不另分类）	NERVOUS SYSTEM DISORDERS	各类神经系统疾病	236122661	REAC24Q1.txt
TREMOR	TREMOR	震颤	MOVEMENT DISORDERS (INCL PARKINSONISM)	运动障碍类（包括帕金森病）	TREMOR (EXCL CONGENITAL)	各种颤抖（不包括先天性）	NERVOUS SYSTEM DISORDERS	各类神经系统疾病	236192842	REAC24Q1.txt
ASTHENIA	ASTHENIA	虚弱	GENERAL SYSTEM DISORDERS NEC	全身系统疾病（不另分类）	ASTHENIC CONDITIONS	虚弱状态	GENERAL DISORDERS AND ADMINISTRATION SITE CONDITIONS	全身性疾病及给药部位各种反应	236192842	REAC24Q1.txt
FEELING ABNORMAL	FEELING ABNORMAL	感受异常	GENERAL SYSTEM DISORDERS NEC	全身系统疾病（不另分类）	FEELINGS AND SENSATIONS NEC	各种感受与感觉（不另分类）	GENERAL DISORDERS AND ADMINISTRATION SITE CONDITIONS	全身性疾病及给药部位各种反应	236193171	REAC24Q1.txt
DEPRESSED LEVEL OF CONSCIOUSNESS	DEPRESSED LEVEL OF CONSCIOUSNESS	意识水平下降	NEUROLOGICAL DISORDERS NEC	神经类疾病（不另分类）	DISTURBANCES IN CONSCIOUSNESS NEC	意识障碍（不另分类）	NERVOUS SYSTEM DISORDERS	各类神经系统疾病	236294621	REAC24Q1.txt
DEPRESSED LEVEL OF CONSCIOUSNESS	DEPRESSED LEVEL OF CONSCIOUSNESS	意识水平下降	NEUROLOGICAL DISORDERS NEC	神经类疾病（不另分类）	DISTURBANCES IN CONSCIOUSNESS NEC	意识障碍（不另分类）	NERVOUS SYSTEM DISORDERS	各类神经系统疾病	236349251	REAC24Q1.txt
FATIGUE	FATIGUE	疲劳	GENERAL SYSTEM DISORDERS NEC	全身系统疾病（不另分类）	ASTHENIC CONDITIONS	虚弱状态	GENERAL DISORDERS AND ADMINISTRATION SITE CONDITIONS	全身性疾病及给药部位各种反应	236349811	REAC24Q1.txt
SOMNOLENCE	SOMNOLENCE	嗜睡	NEUROLOGICAL DISORDERS NEC	神经类疾病（不另分类）	DISTURBANCES IN CONSCIOUSNESS NEC	意识障碍（不另分类）	NERVOUS SYSTEM DISORDERS	各类神经系统疾病	236349811	REAC24Q1.txt
BLOOD OESTROGEN INCREASED	BLOOD OESTROGEN INCREASED	血雌激素升高	ENDOCRINE INVESTIGATIONS (INCL SEX HORMONES)	内分泌系统检查（包括性激素）	REPRODUCTIVE HORMONE ANALYSES	生殖激素分析	INVESTIGATIONS	各类检查	236354051	REAC24Q1.txt
INSOMNIA	INSOMNIA	失眠	SLEEP DISORDERS AND DISTURBANCES	睡眠异常和混乱	DISTURBANCES IN INITIATING AND MAINTAINING SLEEP	入睡和睡眠障碍	PSYCHIATRIC DISORDERS	精神病类	236354051	REAC24Q1.txt
HEADACHE	HEADACHE	头痛	HEADACHES	各类头痛	HEADACHES NEC	各种头痛（不另分类）	NERVOUS SYSTEM DISORDERS	各类神经系统疾病	236406941	REAC24Q1.txt
MUSCLE SPASMS	MUSCLE SPASMS	肌痉挛	MUSCLE DISORDERS	肌肉类疾病	MUSCLE RELATED SIGNS AND SYMPTOMS NEC	肌肉相关症状和体征（不另分类）	MUSCULOSKELETAL AND CONNECTIVE TISSUE DISORDERS	各种肌肉骨骼及结缔组织疾病	236406941	REAC24Q1.txt
MEMORY IMPAIRMENT	MEMORY IMPAIRMENT	记忆受损	MENTAL IMPAIRMENT DISORDERS	精神损害类疾病	MEMORY LOSS (EXCL DEMENTIA)	记忆力丧失（不包括痴呆）	NERVOUS SYSTEM DISORDERS	各类神经系统疾病	236406941	REAC24Q1.txt
VISION BLURRED	VISION BLURRED	视物模糊	VISION DISORDERS	各种视觉障碍	VISUAL DISORDERS NEC	视觉障碍（不另分类）	EYE DISORDERS	眼器官疾病	236406941	REAC24Q1.txt
ANXIETY	ANXIETY	焦虑	ANXIETY DISORDERS AND SYMPTOMS	焦虑症及症状	ANXIETY SYMPTOMS	焦虑症状	PSYCHIATRIC DISORDERS	精神病类	236406941	REAC24Q1.txt
INITIAL INSOMNIA	INITIAL INSOMNIA	入睡困难	SLEEP DISORDERS AND DISTURBANCES	睡眠异常和混乱	DISTURBANCES IN INITIATING AND MAINTAINING SLEEP	入睡和睡眠障碍	PSYCHIATRIC DISORDERS	精神病类	236406941	REAC24Q1.txt
NAUSEA	NAUSEA	恶心	GASTROINTESTINAL SIGNS AND SYMPTOMS	胃肠道系统症状和体征	NAUSEA AND VOMITING SYMPTOMS	恶心和呕吐症状	GASTROINTESTINAL DISORDERS	胃肠系统疾病	236451391	REAC24Q1.txt
RESTLESSNESS	RESTLESSNESS	躁动	CHANGES IN PHYSICAL ACTIVITY	体力活动变化	INCREASED PHYSICAL ACTIVITY LEVELS	身体活动水平升高	PSYCHIATRIC DISORDERS	精神病类	236497451	REAC24Q1.txt
THERAPEUTIC PRODUCT EFFECT DECREASED	THERAPEUTIC PRODUCT EFFECT DECREASED	治疗产品效果下降	THERAPEUTIC AND NONTHERAPEUTIC EFFECTS (EXCL TOXICITY)	治疗性及非治疗性反应类（不包括毒性）	THERAPEUTIC AND NONTHERAPEUTIC RESPONSES	各种治疗和非治疗反应	GENERAL DISORDERS AND ADMINISTRATION SITE CONDITIONS	全身性疾病及给药部位各种反应	236497451	REAC24Q1.txt
FEELING DRUNK	FEELING DRUNK	醉酒感	GENERAL SYSTEM DISORDERS NEC	全身系统疾病（不另分类）	FEELINGS AND SENSATIONS NEC	各种感受与感觉（不另分类）	GENERAL DISORDERS AND ADMINISTRATION SITE CONDITIONS	全身性疾病及给药部位各种反应	236497451	REAC24Q1.txt
DIZZINESS	DIZZINESS	头晕	NEUROLOGICAL DISORDERS NEC	神经类疾病（不另分类）	NEUROLOGICAL SIGNS AND SYMPTOMS NEC	神经学症状和体征（不另分类）	NERVOUS SYSTEM DISORDERS	各类神经系统疾病	236498284	REAC24Q2.txt
MENTAL DISORDER	MENTAL DISORDER	精神障碍	PSYCHIATRIC DISORDERS NEC	精神病类（不另分类）	MENTAL DISORDERS NEC	各种精神疾病（不另分类）	PSYCHIATRIC DISORDERS	精神病类	236498284	REAC24Q2.txt
BEHAVIOUR DISORDER	BEHAVIOUR DISORDER	行为障碍	PSYCHIATRIC AND BEHAVIOURAL SYMPTOMS NEC	精神及行为症状（不另分类）	ABNORMAL BEHAVIOUR NEC	各种异常行为（不另分类）	PSYCHIATRIC DISORDERS	精神病类	236498284	REAC24Q2.txt
MAJOR DEPRESSION	MAJOR DEPRESSION	重度抑郁症	DEPRESSED MOOD DISORDERS AND DISTURBANCES	抑郁性心境障碍和混乱	DEPRESSIVE DISORDERS	各种抑郁病	PSYCHIATRIC DISORDERS	精神病类	236498284	REAC24Q2.txt
FATIGUE	FATIGUE	疲劳	GENERAL SYSTEM DISORDERS NEC	全身系统疾病（不另分类）	ASTHENIC CONDITIONS	虚弱状态	GENERAL DISORDERS AND ADMINISTRATION SITE CONDITIONS	全身性疾病及给药部位各种反应	236504481	REAC24Q1.txt
COGNITIVE DISORDER	COGNITIVE DISORDER	认知障碍	MENTAL IMPAIRMENT DISORDERS	精神损害类疾病	MENTAL IMPAIRMENT (EXCL DEMENTIA AND MEMORY LOSS)	精神损害（痴呆和记忆力丧失除外）	NERVOUS SYSTEM DISORDERS	各类神经系统疾病	236504481	REAC24Q1.txt
SOMNOLENCE	SOMNOLENCE	嗜睡	NEUROLOGICAL DISORDERS NEC	神经类疾病（不另分类）	DISTURBANCES IN CONSCIOUSNESS NEC	意识障碍（不另分类）	NERVOUS SYSTEM DISORDERS	各类神经系统疾病	236504481	REAC24Q1.txt
FEELING ABNORMAL	FEELING ABNORMAL	感受异常	GENERAL SYSTEM DISORDERS NEC	全身系统疾病（不另分类）	FEELINGS AND SENSATIONS NEC	各种感受与感觉（不另分类）	GENERAL DISORDERS AND ADMINISTRATION SITE CONDITIONS	全身性疾病及给药部位各种反应	236504481	REAC24Q1.txt
ATAXIA	ATAXIA	共济失调	NEUROLOGICAL DISORDERS NEC	神经类疾病（不另分类）	COORDINATION AND BALANCE DISTURBANCES	协调与平衡障碍	NERVOUS SYSTEM DISORDERS	各类神经系统疾病	236504481	REAC24Q1.txt
DIZZINESS	DIZZINESS	头晕	NEUROLOGICAL DISORDERS NEC	神经类疾病（不另分类）	NEUROLOGICAL SIGNS AND SYMPTOMS NEC	神经学症状和体征（不另分类）	NERVOUS SYSTEM DISORDERS	各类神经系统疾病	236504481	REAC24Q1.txt
VERTIGO	VERTIGO	眩晕	INNER EAR AND VIIITH CRANIAL NERVE DISORDERS	内耳及第八颅神经类疾病	INNER EAR SIGNS AND SYMPTOMS	各种内耳症状和体征	EAR AND LABYRINTH DISORDERS	耳及迷路类疾病	236560711	REAC24Q1.txt
DIZZINESS	DIZZINESS	头晕	NEUROLOGICAL DISORDERS NEC	神经类疾病（不另分类）	NEUROLOGICAL SIGNS AND SYMPTOMS NEC	神经学症状和体征（不另分类）	NERVOUS SYSTEM DISORDERS	各类神经系统疾病	236560711	REAC24Q1.txt
MUSCLE SPASMS	MUSCLE SPASMS	肌痉挛	MUSCLE DISORDERS	肌肉类疾病	MUSCLE RELATED SIGNS AND SYMPTOMS NEC	肌肉相关症状和体征（不另分类）	MUSCULOSKELETAL AND CONNECTIVE TISSUE DISORDERS	各种肌肉骨骼及结缔组织疾病	236560711	REAC24Q1.txt
NERVOUSNESS	NERVOUSNESS	神经紧张不安	ANXIETY DISORDERS AND SYMPTOMS	焦虑症及症状	ANXIETY SYMPTOMS	焦虑症状	PSYCHIATRIC DISORDERS	精神病类	236609221	REAC24Q1.txt
MENSTRUATION IRREGULAR	MENSTRUATION IRREGULAR	月经不规律	MENSTRUAL CYCLE AND UTERINE BLEEDING DISORDERS	月经周期及子宫出血疾病	MENSTRUATION AND UTERINE BLEEDING NEC	月经和子宫出血（不另分类）	REPRODUCTIVE SYSTEM AND BREAST DISORDERS	生殖系统及乳腺疾病	236609221	REAC24Q1.txt
DECREASED APPETITE	DECREASED APPETITE	食欲减退	APPETITE AND GENERAL NUTRITIONAL DISORDERS	食欲及一般性营养障碍	APPETITE DISORDERS	各种食欲障碍	METABOLISM AND NUTRITION DISORDERS	代谢及营养类疾病	236609221	REAC24Q1.txt
FATIGUE	FATIGUE	疲劳	GENERAL SYSTEM DISORDERS NEC	全身系统疾病（不另分类）	ASTHENIC CONDITIONS	虚弱状态	GENERAL DISORDERS AND ADMINISTRATION SITE CONDITIONS	全身性疾病及给药部位各种反应	236716891	REAC24Q1.txt
HYPERSOMNIA	HYPERSOMNIA	睡眠过度	SLEEP DISTURBANCES (INCL SUBTYPES)	睡眠类障碍（包括各种亚型）	NARCOLEPSY AND HYPERSOMNIA	发作性睡病和睡眠过度	NERVOUS SYSTEM DISORDERS	各类神经系统疾病	236716891	REAC24Q1.txt
INSOMNIA	INSOMNIA	失眠	SLEEP DISORDERS AND DISTURBANCES	睡眠异常和混乱	DISTURBANCES IN INITIATING AND MAINTAINING SLEEP	入睡和睡眠障碍	PSYCHIATRIC DISORDERS	精神病类	236716901	REAC24Q1.txt
SOMNOLENCE	SOMNOLENCE	嗜睡	NEUROLOGICAL DISORDERS NEC	神经类疾病（不另分类）	DISTURBANCES IN CONSCIOUSNESS NEC	意识障碍（不另分类）	NERVOUS SYSTEM DISORDERS	各类神经系统疾病	236716901	REAC24Q1.txt
FATIGUE	FATIGUE	疲劳	GENERAL SYSTEM DISORDERS NEC	全身系统疾病（不另分类）	ASTHENIC CONDITIONS	虚弱状态	GENERAL DISORDERS AND ADMINISTRATION SITE CONDITIONS	全身性疾病及给药部位各种反应	236716901	REAC24Q1.txt
DIARRHOEA	DIARRHOEA	腹泻	GASTROINTESTINAL MOTILITY AND DEFAECATION CONDITIONS	胃肠运动及排便状况	DIARRHOEA (EXCL INFECTIVE)	各种腹泻（不包括感染性的）	GASTROINTESTINAL DISORDERS	胃肠系统疾病	236717251	REAC24Q1.txt
PARAESTHESIA	PARAESTHESIA	异常感觉	NEUROLOGICAL DISORDERS NEC	神经类疾病（不另分类）	PARAESTHESIAS AND DYSAESTHESIAS	感觉异常和感觉迟钝	NERVOUS SYSTEM DISORDERS	各类神经系统疾病	236717251	REAC24Q1.txt
PARAESTHESIA ORAL	PARAESTHESIA ORAL	口部感觉异常	ORAL SOFT TISSUE CONDITIONS	口腔软组织类疾病	ORAL SOFT TISSUE SIGNS AND SYMPTOMS	口部软组织症状和体征	GASTROINTESTINAL DISORDERS	胃肠系统疾病	236717251	REAC24Q1.txt
BRAIN FOG	BRAIN FOG	脑雾	NEUROLOGICAL DISORDERS NEC	神经类疾病（不另分类）	NEUROLOGICAL SIGNS AND SYMPTOMS NEC	神经学症状和体征（不另分类）	NERVOUS SYSTEM DISORDERS	各类神经系统疾病	236717251	REAC24Q1.txt
MUSCLE SPASMS	MUSCLE SPASMS	肌痉挛	MUSCLE DISORDERS	肌肉类疾病	MUSCLE RELATED SIGNS AND SYMPTOMS NEC	肌肉相关症状和体征（不另分类）	MUSCULOSKELETAL AND CONNECTIVE TISSUE DISORDERS	各种肌肉骨骼及结缔组织疾病	236717251	REAC24Q1.txt
DEHYDRATION	DEHYDRATION	脱水	ELECTROLYTE AND FLUID BALANCE CONDITIONS	电解质及液体平衡状况	TOTAL FLUID VOLUME DECREASED	总液体体积减少	METABOLISM AND NUTRITION DISORDERS	代谢及营养类疾病	236717251	REAC24Q1.txt
SUICIDAL IDEATION	SUICIDAL IDEATION	自杀想法	SUICIDAL AND SELF-INJURIOUS BEHAVIOURS NEC	各种自杀及自我伤害行为（不另分类）	SUICIDAL AND SELF-INJURIOUS BEHAVIOUR	自杀和自我伤害行为	PSYCHIATRIC DISORDERS	精神病类	236720431	REAC24Q1.txt
PERINATAL DEPRESSION	PERINATAL DEPRESSION	围产期抑郁症	DEPRESSED MOOD DISORDERS AND DISTURBANCES	抑郁性心境障碍和混乱	DEPRESSIVE DISORDERS	各种抑郁病	PSYCHIATRIC DISORDERS	精神病类	236720431	REAC24Q1.txt
HYPOMANIA	HYPOMANIA	轻躁狂	MANIC AND BIPOLAR MOOD DISORDERS AND DISTURBANCES	躁狂及双相性心境障碍和混乱	MOOD ALTERATIONS WITH MANIC SYMPTOMS	伴燥狂症状的情感变化	PSYCHIATRIC DISORDERS	精神病类	236720431	REAC24Q1.txt
FATIGUE	FATIGUE	疲劳	GENERAL SYSTEM DISORDERS NEC	全身系统疾病（不另分类）	ASTHENIC CONDITIONS	虚弱状态	GENERAL DISORDERS AND ADMINISTRATION SITE CONDITIONS	全身性疾病及给药部位各种反应	236868471	REAC24Q1.txt
NASOPHARYNGITIS	NASOPHARYNGITIS	鼻咽炎	INFECTIONS - PATHOGEN UNSPECIFIED	感染 - 未指明病原	UPPER RESPIRATORY TRACT INFECTIONS	各种上呼吸道感染	INFECTIONS AND INFESTATIONS	感染及侵染类疾病	236868471	REAC24Q1.txt
MUSCULAR WEAKNESS	MUSCULAR WEAKNESS	肌无力	MUSCLE DISORDERS	肌肉类疾病	MUSCLE WEAKNESS CONDITIONS	各种肌无力	MUSCULOSKELETAL AND CONNECTIVE TISSUE DISORDERS	各种肌肉骨骼及结缔组织疾病	236887141	REAC24Q1.txt
BIPOLAR I DISORDER	BIPOLAR I DISORDER	双相 I 型障碍	MANIC AND BIPOLAR MOOD DISORDERS AND DISTURBANCES	躁狂及双相性心境障碍和混乱	BIPOLAR DISORDERS	各种双相情绪障碍	PSYCHIATRIC DISORDERS	精神病类	236952532	REAC24Q2.txt
DRUG INEFFECTIVE	DRUG INEFFECTIVE	药物无效	THERAPEUTIC AND NONTHERAPEUTIC EFFECTS (EXCL TOXICITY)	治疗性及非治疗性反应类（不包括毒性）	THERAPEUTIC AND NONTHERAPEUTIC RESPONSES	各种治疗和非治疗反应	GENERAL DISORDERS AND ADMINISTRATION SITE CONDITIONS	全身性疾病及给药部位各种反应	236952532	REAC24Q2.txt
FATIGUE	FATIGUE	疲劳	GENERAL SYSTEM DISORDERS NEC	全身系统疾病（不另分类）	ASTHENIC CONDITIONS	虚弱状态	GENERAL DISORDERS AND ADMINISTRATION SITE CONDITIONS	全身性疾病及给药部位各种反应	236995131	REAC24Q2.txt
UNDERDOSE	UNDERDOSE	用药剂量不足	OVERDOSES AND UNDERDOSES NEC	用药过量及用药剂量不足（不另分类）	UNDERDOSES NEC	用药剂量不足（不另分类）	INJURY, POISONING AND PROCEDURAL COMPLICATIONS	各类损伤、中毒及操作并发症	236995131	REAC24Q2.txt
ACUTE SINUSITIS	ACUTE SINUSITIS	急性鼻窦炎	INFECTIONS - PATHOGEN UNSPECIFIED	感染 - 未指明病原	UPPER RESPIRATORY TRACT INFECTIONS	各种上呼吸道感染	INFECTIONS AND INFESTATIONS	感染及侵染类疾病	237044021	REAC24Q2.txt
DRUG INEFFECTIVE	DRUG INEFFECTIVE	药物无效	THERAPEUTIC AND NONTHERAPEUTIC EFFECTS (EXCL TOXICITY)	治疗性及非治疗性反应类（不包括毒性）	THERAPEUTIC AND NONTHERAPEUTIC RESPONSES	各种治疗和非治疗反应	GENERAL DISORDERS AND ADMINISTRATION SITE CONDITIONS	全身性疾病及给药部位各种反应	237091811	REAC24Q2.txt
PANIC ATTACK	PANIC ATTACK	惊恐发作	ANXIETY DISORDERS AND SYMPTOMS	焦虑症及症状	PANIC ATTACKS AND DISORDERS	惊恐发作和惊恐障碍	PSYCHIATRIC DISORDERS	精神病类	237091811	REAC24Q2.txt
SEDATION	SEDATION	镇静	NEUROLOGICAL DISORDERS NEC	神经类疾病（不另分类）	DISTURBANCES IN CONSCIOUSNESS NEC	意识障碍（不另分类）	NERVOUS SYSTEM DISORDERS	各类神经系统疾病	237095801	REAC24Q2.txt
SOMNOLENCE	SOMNOLENCE	嗜睡	NEUROLOGICAL DISORDERS NEC	神经类疾病（不另分类）	DISTURBANCES IN CONSCIOUSNESS NEC	意识障碍（不另分类）	NERVOUS SYSTEM DISORDERS	各类神经系统疾病	237095811	REAC24Q2.txt
SOMNOLENCE	SOMNOLENCE	嗜睡	NEUROLOGICAL DISORDERS NEC	神经类疾病（不另分类）	DISTURBANCES IN CONSCIOUSNESS NEC	意识障碍（不另分类）	NERVOUS SYSTEM DISORDERS	各类神经系统疾病	237104132	REAC24Q2.txt
INSOMNIA	INSOMNIA	失眠	SLEEP DISORDERS AND DISTURBANCES	睡眠异常和混乱	DISTURBANCES IN INITIATING AND MAINTAINING SLEEP	入睡和睡眠障碍	PSYCHIATRIC DISORDERS	精神病类	237104132	REAC24Q2.txt
COGNITIVE DISORDER	COGNITIVE DISORDER	认知障碍	MENTAL IMPAIRMENT DISORDERS	精神损害类疾病	MENTAL IMPAIRMENT (EXCL DEMENTIA AND MEMORY LOSS)	精神损害（痴呆和记忆力丧失除外）	NERVOUS SYSTEM DISORDERS	各类神经系统疾病	237104132	REAC24Q2.txt
HEADACHE	HEADACHE	头痛	HEADACHES	各类头痛	HEADACHES NEC	各种头痛（不另分类）	NERVOUS SYSTEM DISORDERS	各类神经系统疾病	237104132	REAC24Q2.txt
SOMNOLENCE	SOMNOLENCE	嗜睡	NEUROLOGICAL DISORDERS NEC	神经类疾病（不另分类）	DISTURBANCES IN CONSCIOUSNESS NEC	意识障碍（不另分类）	NERVOUS SYSTEM DISORDERS	各类神经系统疾病	237139601	REAC24Q2.txt
PERINATAL DEPRESSION	PERINATAL DEPRESSION	围产期抑郁症	DEPRESSED MOOD DISORDERS AND DISTURBANCES	抑郁性心境障碍和混乱	DEPRESSIVE DISORDERS	各种抑郁病	PSYCHIATRIC DISORDERS	精神病类	237239491	REAC24Q2.txt
SUICIDAL IDEATION	SUICIDAL IDEATION	自杀想法	SUICIDAL AND SELF-INJURIOUS BEHAVIOURS NEC	各种自杀及自我伤害行为（不另分类）	SUICIDAL AND SELF-INJURIOUS BEHAVIOUR	自杀和自我伤害行为	PSYCHIATRIC DISORDERS	精神病类	237293781	REAC24Q2.txt
PERINATAL DEPRESSION	PERINATAL DEPRESSION	围产期抑郁症	DEPRESSED MOOD DISORDERS AND DISTURBANCES	抑郁性心境障碍和混乱	DEPRESSIVE DISORDERS	各种抑郁病	PSYCHIATRIC DISORDERS	精神病类	237293781	REAC24Q2.txt
VERTIGO	VERTIGO	眩晕	INNER EAR AND VIIITH CRANIAL NERVE DISORDERS	内耳及第八颅神经类疾病	INNER EAR SIGNS AND SYMPTOMS	各种内耳症状和体征	EAR AND LABYRINTH DISORDERS	耳及迷路类疾病	237295491	REAC24Q2.txt
INCOHERENT	INCOHERENT	语无伦次	NEUROLOGICAL DISORDERS NEC	神经类疾病（不另分类）	SPEECH AND LANGUAGE ABNORMALITIES	说话和语言异常	NERVOUS SYSTEM DISORDERS	各类神经系统疾病	237295491	REAC24Q2.txt
UNDERDOSE	UNDERDOSE	用药剂量不足	OVERDOSES AND UNDERDOSES NEC	用药过量及用药剂量不足（不另分类）	UNDERDOSES NEC	用药剂量不足（不另分类）	INJURY, POISONING AND PROCEDURAL COMPLICATIONS	各类损伤、中毒及操作并发症	237295501	REAC24Q2.txt
VERTIGO	VERTIGO	眩晕	INNER EAR AND VIIITH CRANIAL NERVE DISORDERS	内耳及第八颅神经类疾病	INNER EAR SIGNS AND SYMPTOMS	各种内耳症状和体征	EAR AND LABYRINTH DISORDERS	耳及迷路类疾病	237295501	REAC24Q2.txt
SOMNOLENCE	SOMNOLENCE	嗜睡	NEUROLOGICAL DISORDERS NEC	神经类疾病（不另分类）	DISTURBANCES IN CONSCIOUSNESS NEC	意识障碍（不另分类）	NERVOUS SYSTEM DISORDERS	各类神经系统疾病	237336981	REAC24Q2.txt
SOPOR	SOPOR	酣睡	SLEEP DISORDERS AND DISTURBANCES	睡眠异常和混乱	SLEEP DISORDERS NEC	睡眠疾病（不另分类）	PSYCHIATRIC DISORDERS	精神病类	237401461	REAC24Q2.txt
SEDATION	SEDATION	镇静	NEUROLOGICAL DISORDERS NEC	神经类疾病（不另分类）	DISTURBANCES IN CONSCIOUSNESS NEC	意识障碍（不另分类）	NERVOUS SYSTEM DISORDERS	各类神经系统疾病	237401461	REAC24Q2.txt
FATIGUE	FATIGUE	疲劳	GENERAL SYSTEM DISORDERS NEC	全身系统疾病（不另分类）	ASTHENIC CONDITIONS	虚弱状态	GENERAL DISORDERS AND ADMINISTRATION SITE CONDITIONS	全身性疾病及给药部位各种反应	237401461	REAC24Q2.txt
FEELING ABNORMAL	FEELING ABNORMAL	感受异常	GENERAL SYSTEM DISORDERS NEC	全身系统疾病（不另分类）	FEELINGS AND SENSATIONS NEC	各种感受与感觉（不另分类）	GENERAL DISORDERS AND ADMINISTRATION SITE CONDITIONS	全身性疾病及给药部位各种反应	237401461	REAC24Q2.txt
TACHYPHRENIA	TACHYPHRENIA	精神活动过速	DISTURBANCES IN THINKING AND PERCEPTION	思维及感知紊乱	THINKING DISTURBANCES	思维障碍	PSYCHIATRIC DISORDERS	精神病类	237401461	REAC24Q2.txt
PSYCHOMOTOR HYPERACTIVITY	PSYCHOMOTOR HYPERACTIVITY	精神运动功能亢进	MOVEMENT DISORDERS (INCL PARKINSONISM)	运动障碍类（包括帕金森病）	DYSKINESIAS AND MOVEMENT DISORDERS NEC	运动障碍和运动失调（不另分类）	NERVOUS SYSTEM DISORDERS	各类神经系统疾病	237401461	REAC24Q2.txt
SEDATION	SEDATION	镇静	NEUROLOGICAL DISORDERS NEC	神经类疾病（不另分类）	DISTURBANCES IN CONSCIOUSNESS NEC	意识障碍（不另分类）	NERVOUS SYSTEM DISORDERS	各类神经系统疾病	237496691	REAC24Q2.txt
DIZZINESS	DIZZINESS	头晕	NEUROLOGICAL DISORDERS NEC	神经类疾病（不另分类）	NEUROLOGICAL SIGNS AND SYMPTOMS NEC	神经学症状和体征（不另分类）	NERVOUS SYSTEM DISORDERS	各类神经系统疾病	237510111	REAC24Q2.txt
BLOOD PRESSURE INCREASED	BLOOD PRESSURE INCREASED	血压升高	CARDIAC AND VASCULAR INVESTIGATIONS (EXCL ENZYME TESTS)	心血管检查（不包括酶检测）	VASCULAR TESTS NEC (INCL BLOOD PRESSURE)	各种血管检查（不另分类）（包括血压）	INVESTIGATIONS	各类检查	237510111	REAC24Q2.txt
HYPOTENSION	HYPOTENSION	低血压	DECREASED AND NONSPECIFIC BLOOD PRESSURE DISORDERS AND SHOCK	血压降低和性质不明的血压异常及休克	VASCULAR HYPOTENSIVE DISORDERS	血管低血压疾病	VASCULAR DISORDERS	血管与淋巴管类疾病	237510111	REAC24Q2.txt
HEART RATE DECREASED	HEART RATE DECREASED	心率降低	CARDIAC AND VASCULAR INVESTIGATIONS (EXCL ENZYME TESTS)	心血管检查（不包括酶检测）	HEART RATE AND PULSE INVESTIGATIONS	心率和脉搏检查	INVESTIGATIONS	各类检查	237510111	REAC24Q2.txt
PARANOIA	PARANOIA	偏执	PERSONALITY DISORDERS AND DISTURBANCES IN BEHAVIOUR	人性格异常及行为混乱	BEHAVIOUR AND SOCIALISATION DISTURBANCES	行为和社会关系障碍	PSYCHIATRIC DISORDERS	精神病类	237529841	REAC24Q2.txt
MOTOR DYSFUNCTION	MOTOR DYSFUNCTION	运动功能障碍	MOVEMENT DISORDERS (INCL PARKINSONISM)	运动障碍类（包括帕金森病）	DYSKINESIAS AND MOVEMENT DISORDERS NEC	运动障碍和运动失调（不另分类）	NERVOUS SYSTEM DISORDERS	各类神经系统疾病	237540141	REAC24Q2.txt
TREMOR	TREMOR	震颤	MOVEMENT DISORDERS (INCL PARKINSONISM)	运动障碍类（包括帕金森病）	TREMOR (EXCL CONGENITAL)	各种颤抖（不包括先天性）	NERVOUS SYSTEM DISORDERS	各类神经系统疾病	237540141	REAC24Q2.txt
FINE MOTOR SKILL DYSFUNCTION	FINE MOTOR SKILL DYSFUNCTION	精细运动技能障碍	MOVEMENT DISORDERS (INCL PARKINSONISM)	运动障碍类（包括帕金森病）	DYSKINESIAS AND MOVEMENT DISORDERS NEC	运动障碍和运动失调（不另分类）	NERVOUS SYSTEM DISORDERS	各类神经系统疾病	237540141	REAC24Q2.txt
BRADYPHRENIA	BRADYPHRENIA	思维迟钝	DISTURBANCES IN THINKING AND PERCEPTION	思维及感知紊乱	THINKING DISTURBANCES	思维障碍	PSYCHIATRIC DISORDERS	精神病类	237632992	REAC24Q2.txt
DIZZINESS	DIZZINESS	头晕	NEUROLOGICAL DISORDERS NEC	神经类疾病（不另分类）	NEUROLOGICAL SIGNS AND SYMPTOMS NEC	神经学症状和体征（不另分类）	NERVOUS SYSTEM DISORDERS	各类神经系统疾病	237632992	REAC24Q2.txt
TREMOR	TREMOR	震颤	MOVEMENT DISORDERS (INCL PARKINSONISM)	运动障碍类（包括帕金森病）	TREMOR (EXCL CONGENITAL)	各种颤抖（不包括先天性）	NERVOUS SYSTEM DISORDERS	各类神经系统疾病	237632992	REAC24Q2.txt
SLOW SPEECH	SLOW SPEECH	言语缓慢	NEUROLOGICAL DISORDERS NEC	神经类疾病（不另分类）	SPEECH AND LANGUAGE ABNORMALITIES	说话和语言异常	NERVOUS SYSTEM DISORDERS	各类神经系统疾病	237632992	REAC24Q2.txt
DYSPHEMIA	DYSPHEMIA	口吃	COMMUNICATION DISORDERS AND DISTURBANCES	交流异常和混乱	SPEECH ARTICULATION AND RHYTHM DISTURBANCES	言语清晰度和节律障碍	PSYCHIATRIC DISORDERS	精神病类	237632992	REAC24Q2.txt
FATIGUE	FATIGUE	疲劳	GENERAL SYSTEM DISORDERS NEC	全身系统疾病（不另分类）	ASTHENIC CONDITIONS	虚弱状态	GENERAL DISORDERS AND ADMINISTRATION SITE CONDITIONS	全身性疾病及给药部位各种反应	237660211	REAC24Q2.txt
DYSARTHRIA	DYSARTHRIA	构音不良	NEUROLOGICAL DISORDERS NEC	神经类疾病（不另分类）	SPEECH AND LANGUAGE ABNORMALITIES	说话和语言异常	NERVOUS SYSTEM DISORDERS	各类神经系统疾病	237660221	REAC24Q2.txt
NEUROLOGICAL SYMPTOM	NEUROLOGICAL SYMPTOM	神经病学症状	NEUROLOGICAL DISORDERS NEC	神经类疾病（不另分类）	NEUROLOGICAL SIGNS AND SYMPTOMS NEC	神经学症状和体征（不另分类）	NERVOUS SYSTEM DISORDERS	各类神经系统疾病	237674701	REAC24Q2.txt
BLOOD PRESSURE FLUCTUATION	BLOOD PRESSURE FLUCTUATION	血压波动	DECREASED AND NONSPECIFIC BLOOD PRESSURE DISORDERS AND SHOCK	血压降低和性质不明的血压异常及休克	BLOOD PRESSURE DISORDERS NEC	血压疾病（不另分类）	VASCULAR DISORDERS	血管与淋巴管类疾病	237685611	REAC24Q2.txt
SYNCOPE	SYNCOPE	晕厥	NEUROLOGICAL DISORDERS NEC	神经类疾病（不另分类）	DISTURBANCES IN CONSCIOUSNESS NEC	意识障碍（不另分类）	NERVOUS SYSTEM DISORDERS	各类神经系统疾病	237685611	REAC24Q2.txt
HEART RATE DECREASED	HEART RATE DECREASED	心率降低	CARDIAC AND VASCULAR INVESTIGATIONS (EXCL ENZYME TESTS)	心血管检查（不包括酶检测）	HEART RATE AND PULSE INVESTIGATIONS	心率和脉搏检查	INVESTIGATIONS	各类检查	237685611	REAC24Q2.txt
DIZZINESS	DIZZINESS	头晕	NEUROLOGICAL DISORDERS NEC	神经类疾病（不另分类）	NEUROLOGICAL SIGNS AND SYMPTOMS NEC	神经学症状和体征（不另分类）	NERVOUS SYSTEM DISORDERS	各类神经系统疾病	237685611	REAC24Q2.txt
SEDATION	SEDATION	镇静	NEUROLOGICAL DISORDERS NEC	神经类疾病（不另分类）	DISTURBANCES IN CONSCIOUSNESS NEC	意识障碍（不另分类）	NERVOUS SYSTEM DISORDERS	各类神经系统疾病	237685931	REAC24Q2.txt
THERAPY CESSATION	THERAPY CESSATION	治疗终止	THERAPEUTIC PROCEDURES AND SUPPORTIVE CARE NEC	治疗类操作和支持性护理（不另分类）	THERAPEUTIC PROCEDURES NEC	治疗类操作（不另分类）	SURGICAL AND MEDICAL PROCEDURES	各种手术及医疗操作	237685931	REAC24Q2.txt
DRUG INEFFECTIVE	DRUG INEFFECTIVE	药物无效	THERAPEUTIC AND NONTHERAPEUTIC EFFECTS (EXCL TOXICITY)	治疗性及非治疗性反应类（不包括毒性）	THERAPEUTIC AND NONTHERAPEUTIC RESPONSES	各种治疗和非治疗反应	GENERAL DISORDERS AND ADMINISTRATION SITE CONDITIONS	全身性疾病及给药部位各种反应	237802821	REAC24Q2.txt
INSOMNIA	INSOMNIA	失眠	SLEEP DISORDERS AND DISTURBANCES	睡眠异常和混乱	DISTURBANCES IN INITIATING AND MAINTAINING SLEEP	入睡和睡眠障碍	PSYCHIATRIC DISORDERS	精神病类	237959022	REAC24Q2.txt
MOOD SWINGS	MOOD SWINGS	心情波动	MOOD DISORDERS AND DISTURBANCES NEC	心境障碍和混乱（不另分类）	FLUCTUATING MOOD SYMPTOMS	情绪变动综合征	PSYCHIATRIC DISORDERS	精神病类	237959022	REAC24Q2.txt
DEPRESSION	DEPRESSION	抑郁	DEPRESSED MOOD DISORDERS AND DISTURBANCES	抑郁性心境障碍和混乱	DEPRESSIVE DISORDERS	各种抑郁病	PSYCHIATRIC DISORDERS	精神病类	237959022	REAC24Q2.txt
ANXIETY	ANXIETY	焦虑	ANXIETY DISORDERS AND SYMPTOMS	焦虑症及症状	ANXIETY SYMPTOMS	焦虑症状	PSYCHIATRIC DISORDERS	精神病类	237959022	REAC24Q2.txt
SOMNOLENCE	SOMNOLENCE	嗜睡	NEUROLOGICAL DISORDERS NEC	神经类疾病（不另分类）	DISTURBANCES IN CONSCIOUSNESS NEC	意识障碍（不另分类）	NERVOUS SYSTEM DISORDERS	各类神经系统疾病	237959022	REAC24Q2.txt
SEIZURE	SEIZURE	痫性发作	SEIZURES (INCL SUBTYPES)	癫痫发作（包括各种亚型）	SEIZURES AND SEIZURE DISORDERS NEC	癫痫和癫痫类疾病 （不另分类）	NERVOUS SYSTEM DISORDERS	各类神经系统疾病	237959161	REAC24Q2.txt
ANGER	ANGER	愤怒	MOOD DISORDERS AND DISTURBANCES NEC	心境障碍和混乱（不另分类）	EMOTIONAL AND MOOD DISTURBANCES NEC	情感和情绪障碍（不另分类）	PSYCHIATRIC DISORDERS	精神病类	237959481	REAC24Q2.txt
BALANCE DISORDER	BALANCE DISORDER	平衡障碍	NEUROLOGICAL DISORDERS NEC	神经类疾病（不另分类）	COORDINATION AND BALANCE DISTURBANCES	协调与平衡障碍	NERVOUS SYSTEM DISORDERS	各类神经系统疾病	238050461	REAC24Q2.txt
SOMNOLENCE	SOMNOLENCE	嗜睡	NEUROLOGICAL DISORDERS NEC	神经类疾病（不另分类）	DISTURBANCES IN CONSCIOUSNESS NEC	意识障碍（不另分类）	NERVOUS SYSTEM DISORDERS	各类神经系统疾病	238050461	REAC24Q2.txt
FATIGUE	FATIGUE	疲劳	GENERAL SYSTEM DISORDERS NEC	全身系统疾病（不另分类）	ASTHENIC CONDITIONS	虚弱状态	GENERAL DISORDERS AND ADMINISTRATION SITE CONDITIONS	全身性疾病及给药部位各种反应	238050471	REAC24Q2.txt
SOMNOLENCE	SOMNOLENCE	嗜睡	NEUROLOGICAL DISORDERS NEC	神经类疾病（不另分类）	DISTURBANCES IN CONSCIOUSNESS NEC	意识障碍（不另分类）	NERVOUS SYSTEM DISORDERS	各类神经系统疾病	238050471	REAC24Q2.txt
ANXIETY	ANXIETY	焦虑	ANXIETY DISORDERS AND SYMPTOMS	焦虑症及症状	ANXIETY SYMPTOMS	焦虑症状	PSYCHIATRIC DISORDERS	精神病类	238111341	REAC24Q2.txt
SOMNOLENCE	SOMNOLENCE	嗜睡	NEUROLOGICAL DISORDERS NEC	神经类疾病（不另分类）	DISTURBANCES IN CONSCIOUSNESS NEC	意识障碍（不另分类）	NERVOUS SYSTEM DISORDERS	各类神经系统疾病	238113851	REAC24Q2.txt
SOMNOLENCE	SOMNOLENCE	嗜睡	NEUROLOGICAL DISORDERS NEC	神经类疾病（不另分类）	DISTURBANCES IN CONSCIOUSNESS NEC	意识障碍（不另分类）	NERVOUS SYSTEM DISORDERS	各类神经系统疾病	238175581	REAC24Q2.txt
DIZZINESS	DIZZINESS	头晕	NEUROLOGICAL DISORDERS NEC	神经类疾病（不另分类）	NEUROLOGICAL SIGNS AND SYMPTOMS NEC	神经学症状和体征（不另分类）	NERVOUS SYSTEM DISORDERS	各类神经系统疾病	238175581	REAC24Q2.txt
DIZZINESS	DIZZINESS	头晕	NEUROLOGICAL DISORDERS NEC	神经类疾病（不另分类）	NEUROLOGICAL SIGNS AND SYMPTOMS NEC	神经学症状和体征（不另分类）	NERVOUS SYSTEM DISORDERS	各类神经系统疾病	238175591	REAC24Q2.txt
SOMNOLENCE	SOMNOLENCE	嗜睡	NEUROLOGICAL DISORDERS NEC	神经类疾病（不另分类）	DISTURBANCES IN CONSCIOUSNESS NEC	意识障碍（不另分类）	NERVOUS SYSTEM DISORDERS	各类神经系统疾病	238175591	REAC24Q2.txt
DIZZINESS	DIZZINESS	头晕	NEUROLOGICAL DISORDERS NEC	神经类疾病（不另分类）	NEUROLOGICAL SIGNS AND SYMPTOMS NEC	神经学症状和体征（不另分类）	NERVOUS SYSTEM DISORDERS	各类神经系统疾病	238296311	REAC24Q2.txt
GAIT DISTURBANCE	GAIT DISTURBANCE	步态障碍	GENERAL SYSTEM DISORDERS NEC	全身系统疾病（不另分类）	GAIT DISTURBANCES	行走障碍	GENERAL DISORDERS AND ADMINISTRATION SITE CONDITIONS	全身性疾病及给药部位各种反应	238296311	REAC24Q2.txt
UNDERDOSE	UNDERDOSE	用药剂量不足	OVERDOSES AND UNDERDOSES NEC	用药过量及用药剂量不足（不另分类）	UNDERDOSES NEC	用药剂量不足（不另分类）	INJURY, POISONING AND PROCEDURAL COMPLICATIONS	各类损伤、中毒及操作并发症	238296311	REAC24Q2.txt
SOMNOLENCE	SOMNOLENCE	嗜睡	NEUROLOGICAL DISORDERS NEC	神经类疾病（不另分类）	DISTURBANCES IN CONSCIOUSNESS NEC	意识障碍（不另分类）	NERVOUS SYSTEM DISORDERS	各类神经系统疾病	238296311	REAC24Q2.txt
BRADYPHRENIA	BRADYPHRENIA	思维迟钝	DISTURBANCES IN THINKING AND PERCEPTION	思维及感知紊乱	THINKING DISTURBANCES	思维障碍	PSYCHIATRIC DISORDERS	精神病类	238296311	REAC24Q2.txt
ANXIETY	ANXIETY	焦虑	ANXIETY DISORDERS AND SYMPTOMS	焦虑症及症状	ANXIETY SYMPTOMS	焦虑症状	PSYCHIATRIC DISORDERS	精神病类	238296311	REAC24Q2.txt
SLUGGISHNESS	SLUGGISHNESS	反应迟缓	GENERAL SYSTEM DISORDERS NEC	全身系统疾病（不另分类）	ASTHENIC CONDITIONS	虚弱状态	GENERAL DISORDERS AND ADMINISTRATION SITE CONDITIONS	全身性疾病及给药部位各种反应	238296331	REAC24Q2.txt
HYPOAESTHESIA	HYPOAESTHESIA	感觉减退	NEUROLOGICAL DISORDERS NEC	神经类疾病（不另分类）	PARAESTHESIAS AND DYSAESTHESIAS	感觉异常和感觉迟钝	NERVOUS SYSTEM DISORDERS	各类神经系统疾病	238296331	REAC24Q2.txt
TREMOR	TREMOR	震颤	MOVEMENT DISORDERS (INCL PARKINSONISM)	运动障碍类（包括帕金森病）	TREMOR (EXCL CONGENITAL)	各种颤抖（不包括先天性）	NERVOUS SYSTEM DISORDERS	各类神经系统疾病	238296331	REAC24Q2.txt
SOMNOLENCE	SOMNOLENCE	嗜睡	NEUROLOGICAL DISORDERS NEC	神经类疾病（不另分类）	DISTURBANCES IN CONSCIOUSNESS NEC	意识障碍（不另分类）	NERVOUS SYSTEM DISORDERS	各类神经系统疾病	238296331	REAC24Q2.txt
SEDATION	SEDATION	镇静	NEUROLOGICAL DISORDERS NEC	神经类疾病（不另分类）	DISTURBANCES IN CONSCIOUSNESS NEC	意识障碍（不另分类）	NERVOUS SYSTEM DISORDERS	各类神经系统疾病	238296331	REAC24Q2.txt
MIGRAINE	MIGRAINE	偏头痛	HEADACHES	各类头痛	MIGRAINE HEADACHES	各种偏头痛	NERVOUS SYSTEM DISORDERS	各类神经系统疾病	238296331	REAC24Q2.txt
SOMNOLENCE	SOMNOLENCE	嗜睡	NEUROLOGICAL DISORDERS NEC	神经类疾病（不另分类）	DISTURBANCES IN CONSCIOUSNESS NEC	意识障碍（不另分类）	NERVOUS SYSTEM DISORDERS	各类神经系统疾病	238300601	REAC24Q2.txt
DIPLOPIA	DIPLOPIA	复视	VISION DISORDERS	各种视觉障碍	VISUAL DISORDERS NEC	视觉障碍（不另分类）	EYE DISORDERS	眼器官疾病	238300601	REAC24Q2.txt
FEELING DRUNK	FEELING DRUNK	醉酒感	GENERAL SYSTEM DISORDERS NEC	全身系统疾病（不另分类）	FEELINGS AND SENSATIONS NEC	各种感受与感觉（不另分类）	GENERAL DISORDERS AND ADMINISTRATION SITE CONDITIONS	全身性疾病及给药部位各种反应	238300601	REAC24Q2.txt
CONFUSIONAL STATE	CONFUSIONAL STATE	意识模糊状态	DELIRIA (INCL CONFUSION)	谵妄类（包括意识模糊）	CONFUSION AND DISORIENTATION	精神错乱和定向障碍	PSYCHIATRIC DISORDERS	精神病类	238391292	REAC24Q2.txt
BRAIN FOG	BRAIN FOG	脑雾	NEUROLOGICAL DISORDERS NEC	神经类疾病（不另分类）	NEUROLOGICAL SIGNS AND SYMPTOMS NEC	神经学症状和体征（不另分类）	NERVOUS SYSTEM DISORDERS	各类神经系统疾病	238391292	REAC24Q2.txt
STRESS	STRESS	应激	ANXIETY DISORDERS AND SYMPTOMS	焦虑症及症状	ANXIETY SYMPTOMS	焦虑症状	PSYCHIATRIC DISORDERS	精神病类	238391292	REAC24Q2.txt
INSOMNIA	INSOMNIA	失眠	SLEEP DISORDERS AND DISTURBANCES	睡眠异常和混乱	DISTURBANCES IN INITIATING AND MAINTAINING SLEEP	入睡和睡眠障碍	PSYCHIATRIC DISORDERS	精神病类	238391292	REAC24Q2.txt
SOMNOLENCE	SOMNOLENCE	嗜睡	NEUROLOGICAL DISORDERS NEC	神经类疾病（不另分类）	DISTURBANCES IN CONSCIOUSNESS NEC	意识障碍（不另分类）	NERVOUS SYSTEM DISORDERS	各类神经系统疾病	238462331	REAC24Q2.txt
SOMNOLENCE	SOMNOLENCE	嗜睡	NEUROLOGICAL DISORDERS NEC	神经类疾病（不另分类）	DISTURBANCES IN CONSCIOUSNESS NEC	意识障碍（不另分类）	NERVOUS SYSTEM DISORDERS	各类神经系统疾病	238472881	REAC24Q2.txt
SKIN DISORDER	SKIN DISORDER	皮肤病变	EPIDERMAL AND DERMAL CONDITIONS	表皮及真皮状况	DERMAL AND EPIDERMAL CONDITIONS NEC	各种表皮和真皮病症（不另分类）	SKIN AND SUBCUTANEOUS TISSUE DISORDERS	皮肤及皮下组织类疾病	238505861	REAC24Q2.txt
NERVOUSNESS	NERVOUSNESS	神经紧张不安	ANXIETY DISORDERS AND SYMPTOMS	焦虑症及症状	ANXIETY SYMPTOMS	焦虑症状	PSYCHIATRIC DISORDERS	精神病类	238505861	REAC24Q2.txt
BRADYKINESIA	BRADYKINESIA	运动徐缓	MOVEMENT DISORDERS (INCL PARKINSONISM)	运动障碍类（包括帕金森病）	DYSKINESIAS AND MOVEMENT DISORDERS NEC	运动障碍和运动失调（不另分类）	NERVOUS SYSTEM DISORDERS	各类神经系统疾病	238506531	REAC24Q2.txt
DEPRESSIVE SYMPTOM	DEPRESSIVE SYMPTOM	抑郁症状	DEPRESSED MOOD DISORDERS AND DISTURBANCES	抑郁性心境障碍和混乱	MOOD ALTERATIONS WITH DEPRESSIVE SYMPTOMS	伴忧郁症状的情绪变化	PSYCHIATRIC DISORDERS	精神病类	238506531	REAC24Q2.txt
DIZZINESS	DIZZINESS	头晕	NEUROLOGICAL DISORDERS NEC	神经类疾病（不另分类）	NEUROLOGICAL SIGNS AND SYMPTOMS NEC	神经学症状和体征（不另分类）	NERVOUS SYSTEM DISORDERS	各类神经系统疾病	238506531	REAC24Q2.txt
CONFUSIONAL STATE	CONFUSIONAL STATE	意识模糊状态	DELIRIA (INCL CONFUSION)	谵妄类（包括意识模糊）	CONFUSION AND DISORIENTATION	精神错乱和定向障碍	PSYCHIATRIC DISORDERS	精神病类	238506542	REAC24Q2.txt
SPEECH DISORDER	SPEECH DISORDER	言语障碍	NEUROLOGICAL DISORDERS NEC	神经类疾病（不另分类）	SPEECH AND LANGUAGE ABNORMALITIES	说话和语言异常	NERVOUS SYSTEM DISORDERS	各类神经系统疾病	238506542	REAC24Q2.txt
HEADACHE	HEADACHE	头痛	HEADACHES	各类头痛	HEADACHES NEC	各种头痛（不另分类）	NERVOUS SYSTEM DISORDERS	各类神经系统疾病	238506542	REAC24Q2.txt
SOMNOLENCE	SOMNOLENCE	嗜睡	NEUROLOGICAL DISORDERS NEC	神经类疾病（不另分类）	DISTURBANCES IN CONSCIOUSNESS NEC	意识障碍（不另分类）	NERVOUS SYSTEM DISORDERS	各类神经系统疾病	238506542	REAC24Q2.txt
VISION BLURRED	VISION BLURRED	视物模糊	VISION DISORDERS	各种视觉障碍	VISUAL DISORDERS NEC	视觉障碍（不另分类）	EYE DISORDERS	眼器官疾病	238506542	REAC24Q2.txt
DIZZINESS	DIZZINESS	头晕	NEUROLOGICAL DISORDERS NEC	神经类疾病（不另分类）	NEUROLOGICAL SIGNS AND SYMPTOMS NEC	神经学症状和体征（不另分类）	NERVOUS SYSTEM DISORDERS	各类神经系统疾病	238506542	REAC24Q2.txt
SEDATION	SEDATION	镇静	NEUROLOGICAL DISORDERS NEC	神经类疾病（不另分类）	DISTURBANCES IN CONSCIOUSNESS NEC	意识障碍（不另分类）	NERVOUS SYSTEM DISORDERS	各类神经系统疾病	238507051	REAC24Q2.txt
SUICIDAL IDEATION	SUICIDAL IDEATION	自杀想法	SUICIDAL AND SELF-INJURIOUS BEHAVIOURS NEC	各种自杀及自我伤害行为（不另分类）	SUICIDAL AND SELF-INJURIOUS BEHAVIOUR	自杀和自我伤害行为	PSYCHIATRIC DISORDERS	精神病类	238592202	REAC24Q2.txt
SOMNOLENCE	SOMNOLENCE	嗜睡	NEUROLOGICAL DISORDERS NEC	神经类疾病（不另分类）	DISTURBANCES IN CONSCIOUSNESS NEC	意识障碍（不另分类）	NERVOUS SYSTEM DISORDERS	各类神经系统疾病	238603061	REAC24Q2.txt
DEPRESSIVE SYMPTOM	DEPRESSIVE SYMPTOM	抑郁症状	DEPRESSED MOOD DISORDERS AND DISTURBANCES	抑郁性心境障碍和混乱	MOOD ALTERATIONS WITH DEPRESSIVE SYMPTOMS	伴忧郁症状的情绪变化	PSYCHIATRIC DISORDERS	精神病类	238603061	REAC24Q2.txt
PRODUCT DOSE OMISSION IN ERROR	PRODUCT DOSE OMISSION IN ERROR	错误性产品漏用	MEDICATION ERRORS AND OTHER PRODUCT USE ERRORS AND ISSUES	用药错误及其他产品使用错误和问题	PRODUCT ADMINISTRATION ERRORS AND ISSUES	各种产品给用错误和问题	INJURY, POISONING AND PROCEDURAL COMPLICATIONS	各类损伤、中毒及操作并发症	238762441	REAC24Q2.txt
DIZZINESS	DIZZINESS	头晕	NEUROLOGICAL DISORDERS NEC	神经类疾病（不另分类）	NEUROLOGICAL SIGNS AND SYMPTOMS NEC	神经学症状和体征（不另分类）	NERVOUS SYSTEM DISORDERS	各类神经系统疾病	238762441	REAC24Q2.txt
SOMNOLENCE	SOMNOLENCE	嗜睡	NEUROLOGICAL DISORDERS NEC	神经类疾病（不另分类）	DISTURBANCES IN CONSCIOUSNESS NEC	意识障碍（不另分类）	NERVOUS SYSTEM DISORDERS	各类神经系统疾病	238821721	REAC24Q2.txt
BRAIN FOG	BRAIN FOG	脑雾	NEUROLOGICAL DISORDERS NEC	神经类疾病（不另分类）	NEUROLOGICAL SIGNS AND SYMPTOMS NEC	神经学症状和体征（不另分类）	NERVOUS SYSTEM DISORDERS	各类神经系统疾病	238858311	REAC24Q2.txt
FATIGUE	FATIGUE	疲劳	GENERAL SYSTEM DISORDERS NEC	全身系统疾病（不另分类）	ASTHENIC CONDITIONS	虚弱状态	GENERAL DISORDERS AND ADMINISTRATION SITE CONDITIONS	全身性疾病及给药部位各种反应	238858311	REAC24Q2.txt
FEELING DRUNK	FEELING DRUNK	醉酒感	GENERAL SYSTEM DISORDERS NEC	全身系统疾病（不另分类）	FEELINGS AND SENSATIONS NEC	各种感受与感觉（不另分类）	GENERAL DISORDERS AND ADMINISTRATION SITE CONDITIONS	全身性疾病及给药部位各种反应	238858311	REAC24Q2.txt
VERTIGO	VERTIGO	眩晕	INNER EAR AND VIIITH CRANIAL NERVE DISORDERS	内耳及第八颅神经类疾病	INNER EAR SIGNS AND SYMPTOMS	各种内耳症状和体征	EAR AND LABYRINTH DISORDERS	耳及迷路类疾病	238858311	REAC24Q2.txt
HYPERSOMNIA	HYPERSOMNIA	睡眠过度	SLEEP DISTURBANCES (INCL SUBTYPES)	睡眠类障碍（包括各种亚型）	NARCOLEPSY AND HYPERSOMNIA	发作性睡病和睡眠过度	NERVOUS SYSTEM DISORDERS	各类神经系统疾病	238858311	REAC24Q2.txt
SEDATION	SEDATION	镇静	NEUROLOGICAL DISORDERS NEC	神经类疾病（不另分类）	DISTURBANCES IN CONSCIOUSNESS NEC	意识障碍（不另分类）	NERVOUS SYSTEM DISORDERS	各类神经系统疾病	238912761	REAC24Q2.txt
MEMORY IMPAIRMENT	MEMORY IMPAIRMENT	记忆受损	MENTAL IMPAIRMENT DISORDERS	精神损害类疾病	MEMORY LOSS (EXCL DEMENTIA)	记忆力丧失（不包括痴呆）	NERVOUS SYSTEM DISORDERS	各类神经系统疾病	238912761	REAC24Q2.txt
DISSOCIATION	DISSOCIATION	分裂	DISSOCIATIVE DISORDERS	各种分离性障碍	DISSOCIATIVE STATES	分离状态	PSYCHIATRIC DISORDERS	精神病类	238912761	REAC24Q2.txt
DYSARTHRIA	DYSARTHRIA	构音不良	NEUROLOGICAL DISORDERS NEC	神经类疾病（不另分类）	SPEECH AND LANGUAGE ABNORMALITIES	说话和语言异常	NERVOUS SYSTEM DISORDERS	各类神经系统疾病	238912761	REAC24Q2.txt
DIZZINESS	DIZZINESS	头晕	NEUROLOGICAL DISORDERS NEC	神经类疾病（不另分类）	NEUROLOGICAL SIGNS AND SYMPTOMS NEC	神经学症状和体征（不另分类）	NERVOUS SYSTEM DISORDERS	各类神经系统疾病	238912761	REAC24Q2.txt
PANIC ATTACK	PANIC ATTACK	惊恐发作	ANXIETY DISORDERS AND SYMPTOMS	焦虑症及症状	PANIC ATTACKS AND DISORDERS	惊恐发作和惊恐障碍	PSYCHIATRIC DISORDERS	精神病类	238912761	REAC24Q2.txt
FEELING DRUNK	FEELING DRUNK	醉酒感	GENERAL SYSTEM DISORDERS NEC	全身系统疾病（不另分类）	FEELINGS AND SENSATIONS NEC	各种感受与感觉（不另分类）	GENERAL DISORDERS AND ADMINISTRATION SITE CONDITIONS	全身性疾病及给药部位各种反应	238912761	REAC24Q2.txt
SOMNOLENCE	SOMNOLENCE	嗜睡	NEUROLOGICAL DISORDERS NEC	神经类疾病（不另分类）	DISTURBANCES IN CONSCIOUSNESS NEC	意识障碍（不另分类）	NERVOUS SYSTEM DISORDERS	各类神经系统疾病	238912781	REAC24Q2.txt
DIZZINESS	DIZZINESS	头晕	NEUROLOGICAL DISORDERS NEC	神经类疾病（不另分类）	NEUROLOGICAL SIGNS AND SYMPTOMS NEC	神经学症状和体征（不另分类）	NERVOUS SYSTEM DISORDERS	各类神经系统疾病	238912811	REAC24Q2.txt
SEDATION	SEDATION	镇静	NEUROLOGICAL DISORDERS NEC	神经类疾病（不另分类）	DISTURBANCES IN CONSCIOUSNESS NEC	意识障碍（不另分类）	NERVOUS SYSTEM DISORDERS	各类神经系统疾病	238912821	REAC24Q2.txt
WITHDRAWAL SYNDROME	WITHDRAWAL SYNDROME	戒断综合征	THERAPEUTIC AND NONTHERAPEUTIC EFFECTS (EXCL TOXICITY)	治疗性及非治疗性反应类（不包括毒性）	WITHDRAWAL AND REBOUND EFFECTS	各种停药与反弹效应	GENERAL DISORDERS AND ADMINISTRATION SITE CONDITIONS	全身性疾病及给药部位各种反应	239081321	REAC24Q2.txt
TREMOR	TREMOR	震颤	MOVEMENT DISORDERS (INCL PARKINSONISM)	运动障碍类（包括帕金森病）	TREMOR (EXCL CONGENITAL)	各种颤抖（不包括先天性）	NERVOUS SYSTEM DISORDERS	各类神经系统疾病	239081321	REAC24Q2.txt
MALAISE	MALAISE	难受	GENERAL SYSTEM DISORDERS NEC	全身系统疾病（不另分类）	ASTHENIC CONDITIONS	虚弱状态	GENERAL DISORDERS AND ADMINISTRATION SITE CONDITIONS	全身性疾病及给药部位各种反应	239115161	REAC24Q2.txt
DIZZINESS	DIZZINESS	头晕	NEUROLOGICAL DISORDERS NEC	神经类疾病（不另分类）	NEUROLOGICAL SIGNS AND SYMPTOMS NEC	神经学症状和体征（不另分类）	NERVOUS SYSTEM DISORDERS	各类神经系统疾病	239115161	REAC24Q2.txt
SUICIDAL IDEATION	SUICIDAL IDEATION	自杀想法	SUICIDAL AND SELF-INJURIOUS BEHAVIOURS NEC	各种自杀及自我伤害行为（不另分类）	SUICIDAL AND SELF-INJURIOUS BEHAVIOUR	自杀和自我伤害行为	PSYCHIATRIC DISORDERS	精神病类	239115161	REAC24Q2.txt
DEPRESSED MOOD	DEPRESSED MOOD	心境抑郁	DEPRESSED MOOD DISORDERS AND DISTURBANCES	抑郁性心境障碍和混乱	MOOD ALTERATIONS WITH DEPRESSIVE SYMPTOMS	伴忧郁症状的情绪变化	PSYCHIATRIC DISORDERS	精神病类	239115161	REAC24Q2.txt
FEELING OF DESPAIR	FEELING OF DESPAIR	绝望感	DEPRESSED MOOD DISORDERS AND DISTURBANCES	抑郁性心境障碍和混乱	MOOD ALTERATIONS WITH DEPRESSIVE SYMPTOMS	伴忧郁症状的情绪变化	PSYCHIATRIC DISORDERS	精神病类	239115161	REAC24Q2.txt
NAUSEA	NAUSEA	恶心	GASTROINTESTINAL SIGNS AND SYMPTOMS	胃肠道系统症状和体征	NAUSEA AND VOMITING SYMPTOMS	恶心和呕吐症状	GASTROINTESTINAL DISORDERS	胃肠系统疾病	239115161	REAC24Q2.txt
BALANCE DISORDER	BALANCE DISORDER	平衡障碍	NEUROLOGICAL DISORDERS NEC	神经类疾病（不另分类）	COORDINATION AND BALANCE DISTURBANCES	协调与平衡障碍	NERVOUS SYSTEM DISORDERS	各类神经系统疾病	239115161	REAC24Q2.txt
MEMORY IMPAIRMENT	MEMORY IMPAIRMENT	记忆受损	MENTAL IMPAIRMENT DISORDERS	精神损害类疾病	MEMORY LOSS (EXCL DEMENTIA)	记忆力丧失（不包括痴呆）	NERVOUS SYSTEM DISORDERS	各类神经系统疾病	239115161	REAC24Q2.txt
SOMNOLENCE	SOMNOLENCE	嗜睡	NEUROLOGICAL DISORDERS NEC	神经类疾病（不另分类）	DISTURBANCES IN CONSCIOUSNESS NEC	意识障碍（不另分类）	NERVOUS SYSTEM DISORDERS	各类神经系统疾病	239174111	REAC24Q2.txt
BLOOD PRESSURE INCREASED	BLOOD PRESSURE INCREASED	血压升高	CARDIAC AND VASCULAR INVESTIGATIONS (EXCL ENZYME TESTS)	心血管检查（不包括酶检测）	VASCULAR TESTS NEC (INCL BLOOD PRESSURE)	各种血管检查（不另分类）（包括血压）	INVESTIGATIONS	各类检查	239174111	REAC24Q2.txt
LETHARGY	LETHARGY	困倦	NEUROLOGICAL DISORDERS NEC	神经类疾病（不另分类）	DISTURBANCES IN CONSCIOUSNESS NEC	意识障碍（不另分类）	NERVOUS SYSTEM DISORDERS	各类神经系统疾病	239174121	REAC24Q2.txt
SEDATION	SEDATION	镇静	NEUROLOGICAL DISORDERS NEC	神经类疾病（不另分类）	DISTURBANCES IN CONSCIOUSNESS NEC	意识障碍（不另分类）	NERVOUS SYSTEM DISORDERS	各类神经系统疾病	239174121	REAC24Q2.txt
SOMNOLENCE	SOMNOLENCE	嗜睡	NEUROLOGICAL DISORDERS NEC	神经类疾病（不另分类）	DISTURBANCES IN CONSCIOUSNESS NEC	意识障碍（不另分类）	NERVOUS SYSTEM DISORDERS	各类神经系统疾病	239174121	REAC24Q2.txt
TREMOR	TREMOR	震颤	MOVEMENT DISORDERS (INCL PARKINSONISM)	运动障碍类（包括帕金森病）	TREMOR (EXCL CONGENITAL)	各种颤抖（不包括先天性）	NERVOUS SYSTEM DISORDERS	各类神经系统疾病	239174121	REAC24Q2.txt
FATIGUE	FATIGUE	疲劳	GENERAL SYSTEM DISORDERS NEC	全身系统疾病（不另分类）	ASTHENIC CONDITIONS	虚弱状态	GENERAL DISORDERS AND ADMINISTRATION SITE CONDITIONS	全身性疾病及给药部位各种反应	239174221	REAC24Q2.txt
DIZZINESS	DIZZINESS	头晕	NEUROLOGICAL DISORDERS NEC	神经类疾病（不另分类）	NEUROLOGICAL SIGNS AND SYMPTOMS NEC	神经学症状和体征（不另分类）	NERVOUS SYSTEM DISORDERS	各类神经系统疾病	239174221	REAC24Q2.txt
DEPRESSION	DEPRESSION	抑郁	DEPRESSED MOOD DISORDERS AND DISTURBANCES	抑郁性心境障碍和混乱	DEPRESSIVE DISORDERS	各种抑郁病	PSYCHIATRIC DISORDERS	精神病类	239204151	REAC24Q2.txt
SUICIDAL IDEATION	SUICIDAL IDEATION	自杀想法	SUICIDAL AND SELF-INJURIOUS BEHAVIOURS NEC	各种自杀及自我伤害行为（不另分类）	SUICIDAL AND SELF-INJURIOUS BEHAVIOUR	自杀和自我伤害行为	PSYCHIATRIC DISORDERS	精神病类	239204151	REAC24Q2.txt
TEARFULNESS	TEARFULNESS	含泪	DEPRESSED MOOD DISORDERS AND DISTURBANCES	抑郁性心境障碍和混乱	MOOD ALTERATIONS WITH DEPRESSIVE SYMPTOMS	伴忧郁症状的情绪变化	PSYCHIATRIC DISORDERS	精神病类	239204151	REAC24Q2.txt
DIZZINESS	DIZZINESS	头晕	NEUROLOGICAL DISORDERS NEC	神经类疾病（不另分类）	NEUROLOGICAL SIGNS AND SYMPTOMS NEC	神经学症状和体征（不另分类）	NERVOUS SYSTEM DISORDERS	各类神经系统疾病	239210561	REAC24Q2.txt
THERAPY CESSATION	THERAPY CESSATION	治疗终止	THERAPEUTIC PROCEDURES AND SUPPORTIVE CARE NEC	治疗类操作和支持性护理（不另分类）	THERAPEUTIC PROCEDURES NEC	治疗类操作（不另分类）	SURGICAL AND MEDICAL PROCEDURES	各种手术及医疗操作	239210561	REAC24Q2.txt
NAUSEA	NAUSEA	恶心	GASTROINTESTINAL SIGNS AND SYMPTOMS	胃肠道系统症状和体征	NAUSEA AND VOMITING SYMPTOMS	恶心和呕吐症状	GASTROINTESTINAL DISORDERS	胃肠系统疾病	239211001	REAC24Q2.txt
MEMORY IMPAIRMENT	MEMORY IMPAIRMENT	记忆受损	MENTAL IMPAIRMENT DISORDERS	精神损害类疾病	MEMORY LOSS (EXCL DEMENTIA)	记忆力丧失（不包括痴呆）	NERVOUS SYSTEM DISORDERS	各类神经系统疾病	239211001	REAC24Q2.txt
SOMNOLENCE	SOMNOLENCE	嗜睡	NEUROLOGICAL DISORDERS NEC	神经类疾病（不另分类）	DISTURBANCES IN CONSCIOUSNESS NEC	意识障碍（不另分类）	NERVOUS SYSTEM DISORDERS	各类神经系统疾病	239211001	REAC24Q2.txt
GAIT DISTURBANCE	GAIT DISTURBANCE	步态障碍	GENERAL SYSTEM DISORDERS NEC	全身系统疾病（不另分类）	GAIT DISTURBANCES	行走障碍	GENERAL DISORDERS AND ADMINISTRATION SITE CONDITIONS	全身性疾病及给药部位各种反应	239211001	REAC24Q2.txt
SUICIDAL IDEATION	SUICIDAL IDEATION	自杀想法	SUICIDAL AND SELF-INJURIOUS BEHAVIOURS NEC	各种自杀及自我伤害行为（不另分类）	SUICIDAL AND SELF-INJURIOUS BEHAVIOUR	自杀和自我伤害行为	PSYCHIATRIC DISORDERS	精神病类	239211001	REAC24Q2.txt
FEELING ABNORMAL	FEELING ABNORMAL	感受异常	GENERAL SYSTEM DISORDERS NEC	全身系统疾病（不另分类）	FEELINGS AND SENSATIONS NEC	各种感受与感觉（不另分类）	GENERAL DISORDERS AND ADMINISTRATION SITE CONDITIONS	全身性疾病及给药部位各种反应	239217941	REAC24Q2.txt
FEELING DRUNK	FEELING DRUNK	醉酒感	GENERAL SYSTEM DISORDERS NEC	全身系统疾病（不另分类）	FEELINGS AND SENSATIONS NEC	各种感受与感觉（不另分类）	GENERAL DISORDERS AND ADMINISTRATION SITE CONDITIONS	全身性疾病及给药部位各种反应	239217941	REAC24Q2.txt
SLOW RESPONSE TO STIMULI	SLOW RESPONSE TO STIMULI	刺激反应慢	NEUROLOGICAL DISORDERS NEC	神经类疾病（不另分类）	NEUROLOGICAL SIGNS AND SYMPTOMS NEC	神经学症状和体征（不另分类）	NERVOUS SYSTEM DISORDERS	各类神经系统疾病	239217941	REAC24Q2.txt
SEDATION	SEDATION	镇静	NEUROLOGICAL DISORDERS NEC	神经类疾病（不另分类）	DISTURBANCES IN CONSCIOUSNESS NEC	意识障碍（不另分类）	NERVOUS SYSTEM DISORDERS	各类神经系统疾病	239219141	REAC24Q2.txt
SOMNOLENCE	SOMNOLENCE	嗜睡	NEUROLOGICAL DISORDERS NEC	神经类疾病（不另分类）	DISTURBANCES IN CONSCIOUSNESS NEC	意识障碍（不另分类）	NERVOUS SYSTEM DISORDERS	各类神经系统疾病	239219351	REAC24Q2.txt
SEDATION COMPLICATION	SEDATION COMPLICATION	镇静并发症	PROCEDURAL RELATED INJURIES AND COMPLICATIONS NEC	操作相关伤害与并发症（不另分类）	ANAESTHETIC AND ALLIED PROCEDURAL COMPLICATIONS	麻醉和应用手术操作并发症	INJURY, POISONING AND PROCEDURAL COMPLICATIONS	各类损伤、中毒及操作并发症	239219351	REAC24Q2.txt
PERINATAL DEPRESSION	PERINATAL DEPRESSION	围产期抑郁症	DEPRESSED MOOD DISORDERS AND DISTURBANCES	抑郁性心境障碍和混乱	DEPRESSIVE DISORDERS	各种抑郁病	PSYCHIATRIC DISORDERS	精神病类	239277041	REAC24Q2.txt
INSOMNIA	INSOMNIA	失眠	SLEEP DISORDERS AND DISTURBANCES	睡眠异常和混乱	DISTURBANCES IN INITIATING AND MAINTAINING SLEEP	入睡和睡眠障碍	PSYCHIATRIC DISORDERS	精神病类	239305132	REAC24Q2.txt
MUSCLE TWITCHING	MUSCLE TWITCHING	肌肉抽搐	MUSCLE DISORDERS	肌肉类疾病	MUSCLE RELATED SIGNS AND SYMPTOMS NEC	肌肉相关症状和体征（不另分类）	MUSCULOSKELETAL AND CONNECTIVE TISSUE DISORDERS	各种肌肉骨骼及结缔组织疾病	239305132	REAC24Q2.txt
GAIT INABILITY	GAIT INABILITY	步态无力	GENERAL SYSTEM DISORDERS NEC	全身系统疾病（不另分类）	GAIT DISTURBANCES	行走障碍	GENERAL DISORDERS AND ADMINISTRATION SITE CONDITIONS	全身性疾病及给药部位各种反应	239305132	REAC24Q2.txt
DIZZINESS	DIZZINESS	头晕	NEUROLOGICAL DISORDERS NEC	神经类疾病（不另分类）	NEUROLOGICAL SIGNS AND SYMPTOMS NEC	神经学症状和体征（不另分类）	NERVOUS SYSTEM DISORDERS	各类神经系统疾病	239305132	REAC24Q2.txt
BALANCE DISORDER	BALANCE DISORDER	平衡障碍	NEUROLOGICAL DISORDERS NEC	神经类疾病（不另分类）	COORDINATION AND BALANCE DISTURBANCES	协调与平衡障碍	NERVOUS SYSTEM DISORDERS	各类神经系统疾病	239305132	REAC24Q2.txt
DROOLING	DROOLING	流涎	NEUROLOGICAL DISORDERS NEC	神经类疾病（不另分类）	NEUROLOGICAL SIGNS AND SYMPTOMS NEC	神经学症状和体征（不另分类）	NERVOUS SYSTEM DISORDERS	各类神经系统疾病	239305132	REAC24Q2.txt
SEDATION	SEDATION	镇静	NEUROLOGICAL DISORDERS NEC	神经类疾病（不另分类）	DISTURBANCES IN CONSCIOUSNESS NEC	意识障碍（不另分类）	NERVOUS SYSTEM DISORDERS	各类神经系统疾病	239305132	REAC24Q2.txt
BALANCE DISORDER	BALANCE DISORDER	平衡障碍	NEUROLOGICAL DISORDERS NEC	神经类疾病（不另分类）	COORDINATION AND BALANCE DISTURBANCES	协调与平衡障碍	NERVOUS SYSTEM DISORDERS	各类神经系统疾病	239390921	REAC24Q2.txt
FATIGUE	FATIGUE	疲劳	GENERAL SYSTEM DISORDERS NEC	全身系统疾病（不另分类）	ASTHENIC CONDITIONS	虚弱状态	GENERAL DISORDERS AND ADMINISTRATION SITE CONDITIONS	全身性疾病及给药部位各种反应	239390921	REAC24Q2.txt
SUICIDAL IDEATION	SUICIDAL IDEATION	自杀想法	SUICIDAL AND SELF-INJURIOUS BEHAVIOURS NEC	各种自杀及自我伤害行为（不另分类）	SUICIDAL AND SELF-INJURIOUS BEHAVIOUR	自杀和自我伤害行为	PSYCHIATRIC DISORDERS	精神病类	239433161	REAC24Q2.txt
INTRUSIVE THOUGHTS	INTRUSIVE THOUGHTS	侵入性思想	DISTURBANCES IN THINKING AND PERCEPTION	思维及感知紊乱	THINKING DISTURBANCES	思维障碍	PSYCHIATRIC DISORDERS	精神病类	239433161	REAC24Q2.txt
INSOMNIA	INSOMNIA	失眠	SLEEP DISORDERS AND DISTURBANCES	睡眠异常和混乱	DISTURBANCES IN INITIATING AND MAINTAINING SLEEP	入睡和睡眠障碍	PSYCHIATRIC DISORDERS	精神病类	239433161	REAC24Q2.txt
SOMNOLENCE	SOMNOLENCE	嗜睡	NEUROLOGICAL DISORDERS NEC	神经类疾病（不另分类）	DISTURBANCES IN CONSCIOUSNESS NEC	意识障碍（不另分类）	NERVOUS SYSTEM DISORDERS	各类神经系统疾病	239434131	REAC24Q2.txt
SOMNOLENCE	SOMNOLENCE	嗜睡	NEUROLOGICAL DISORDERS NEC	神经类疾病（不另分类）	DISTURBANCES IN CONSCIOUSNESS NEC	意识障碍（不另分类）	NERVOUS SYSTEM DISORDERS	各类神经系统疾病	239434151	REAC24Q2.txt
MUSCULAR WEAKNESS	MUSCULAR WEAKNESS	肌无力	MUSCLE DISORDERS	肌肉类疾病	MUSCLE WEAKNESS CONDITIONS	各种肌无力	MUSCULOSKELETAL AND CONNECTIVE TISSUE DISORDERS	各种肌肉骨骼及结缔组织疾病	239478552	REAC24Q2.txt
MUSCLE TWITCHING	MUSCLE TWITCHING	肌肉抽搐	MUSCLE DISORDERS	肌肉类疾病	MUSCLE RELATED SIGNS AND SYMPTOMS NEC	肌肉相关症状和体征（不另分类）	MUSCULOSKELETAL AND CONNECTIVE TISSUE DISORDERS	各种肌肉骨骼及结缔组织疾病	239478552	REAC24Q2.txt
SOMNOLENCE	SOMNOLENCE	嗜睡	NEUROLOGICAL DISORDERS NEC	神经类疾病（不另分类）	DISTURBANCES IN CONSCIOUSNESS NEC	意识障碍（不另分类）	NERVOUS SYSTEM DISORDERS	各类神经系统疾病	239478552	REAC24Q2.txt
TREMOR	TREMOR	震颤	MOVEMENT DISORDERS (INCL PARKINSONISM)	运动障碍类（包括帕金森病）	TREMOR (EXCL CONGENITAL)	各种颤抖（不包括先天性）	NERVOUS SYSTEM DISORDERS	各类神经系统疾病	239478552	REAC24Q2.txt
BRADYPHRENIA	BRADYPHRENIA	思维迟钝	DISTURBANCES IN THINKING AND PERCEPTION	思维及感知紊乱	THINKING DISTURBANCES	思维障碍	PSYCHIATRIC DISORDERS	精神病类	239478552	REAC24Q2.txt
RESTLESSNESS	RESTLESSNESS	躁动	CHANGES IN PHYSICAL ACTIVITY	体力活动变化	INCREASED PHYSICAL ACTIVITY LEVELS	身体活动水平升高	PSYCHIATRIC DISORDERS	精神病类	239478552	REAC24Q2.txt
MYDRIASIS	MYDRIASIS	瞳孔散大	OCULAR NEUROMUSCULAR DISORDERS	眼神经肌肉类疾病	PUPIL DISORDERS	各种瞳孔疾病	EYE DISORDERS	眼器官疾病	239478552	REAC24Q2.txt
VISUAL IMPAIRMENT	VISUAL IMPAIRMENT	视觉损害	VISION DISORDERS	各种视觉障碍	VISUAL IMPAIRMENT AND BLINDNESS (EXCL COLOUR BLINDNESS)	视觉损害和失明（色盲除外）	EYE DISORDERS	眼器官疾病	239478552	REAC24Q2.txt
INCREASED APPETITE	INCREASED APPETITE	食欲增加	APPETITE AND GENERAL NUTRITIONAL DISORDERS	食欲及一般性营养障碍	APPETITE DISORDERS	各种食欲障碍	METABOLISM AND NUTRITION DISORDERS	代谢及营养类疾病	239478562	REAC24Q2.txt
CLUMSINESS	CLUMSINESS	笨拙	MOVEMENT DISORDERS (INCL PARKINSONISM)	运动障碍类（包括帕金森病）	DYSKINESIAS AND MOVEMENT DISORDERS NEC	运动障碍和运动失调（不另分类）	NERVOUS SYSTEM DISORDERS	各类神经系统疾病	239478562	REAC24Q2.txt
BRAIN FOG	BRAIN FOG	脑雾	NEUROLOGICAL DISORDERS NEC	神经类疾病（不另分类）	NEUROLOGICAL SIGNS AND SYMPTOMS NEC	神经学症状和体征（不另分类）	NERVOUS SYSTEM DISORDERS	各类神经系统疾病	239478562	REAC24Q2.txt
DIZZINESS	DIZZINESS	头晕	NEUROLOGICAL DISORDERS NEC	神经类疾病（不另分类）	NEUROLOGICAL SIGNS AND SYMPTOMS NEC	神经学症状和体征（不另分类）	NERVOUS SYSTEM DISORDERS	各类神经系统疾病	239478562	REAC24Q2.txt
SEDATION	SEDATION	镇静	NEUROLOGICAL DISORDERS NEC	神经类疾病（不另分类）	DISTURBANCES IN CONSCIOUSNESS NEC	意识障碍（不另分类）	NERVOUS SYSTEM DISORDERS	各类神经系统疾病	239541881	REAC24Q2.txt
ANGER	ANGER	愤怒	MOOD DISORDERS AND DISTURBANCES NEC	心境障碍和混乱（不另分类）	EMOTIONAL AND MOOD DISTURBANCES NEC	情感和情绪障碍（不另分类）	PSYCHIATRIC DISORDERS	精神病类	239550971	REAC24Q2.txt
SOMNAMBULISM	SOMNAMBULISM	梦游症	SLEEP DISORDERS AND DISTURBANCES	睡眠异常和混乱	PARASOMNIAS	各种异睡症	PSYCHIATRIC DISORDERS	精神病类	239587961	REAC24Q2.txt
FATIGUE	FATIGUE	疲劳	GENERAL SYSTEM DISORDERS NEC	全身系统疾病（不另分类）	ASTHENIC CONDITIONS	虚弱状态	GENERAL DISORDERS AND ADMINISTRATION SITE CONDITIONS	全身性疾病及给药部位各种反应	239739171	REAC24Q2.txt
CONFUSIONAL STATE	CONFUSIONAL STATE	意识模糊状态	DELIRIA (INCL CONFUSION)	谵妄类（包括意识模糊）	CONFUSION AND DISORIENTATION	精神错乱和定向障碍	PSYCHIATRIC DISORDERS	精神病类	239739171	REAC24Q2.txt
DISORIENTATION	DISORIENTATION	定向力障碍	DELIRIA (INCL CONFUSION)	谵妄类（包括意识模糊）	CONFUSION AND DISORIENTATION	精神错乱和定向障碍	PSYCHIATRIC DISORDERS	精神病类	239739171	REAC24Q2.txt
DEPRESSED MOOD	DEPRESSED MOOD	心境抑郁	DEPRESSED MOOD DISORDERS AND DISTURBANCES	抑郁性心境障碍和混乱	MOOD ALTERATIONS WITH DEPRESSIVE SYMPTOMS	伴忧郁症状的情绪变化	PSYCHIATRIC DISORDERS	精神病类	239743131	REAC24Q2.txt
FATIGUE	FATIGUE	疲劳	GENERAL SYSTEM DISORDERS NEC	全身系统疾病（不另分类）	ASTHENIC CONDITIONS	虚弱状态	GENERAL DISORDERS AND ADMINISTRATION SITE CONDITIONS	全身性疾病及给药部位各种反应	239743131	REAC24Q2.txt
SOMNOLENCE	SOMNOLENCE	嗜睡	NEUROLOGICAL DISORDERS NEC	神经类疾病（不另分类）	DISTURBANCES IN CONSCIOUSNESS NEC	意识障碍（不另分类）	NERVOUS SYSTEM DISORDERS	各类神经系统疾病	239804741	REAC24Q2.txt
ABDOMINAL DISCOMFORT	ABDOMINAL DISCOMFORT	腹部不适	GASTROINTESTINAL SIGNS AND SYMPTOMS	胃肠道系统症状和体征	GASTROINTESTINAL SIGNS AND SYMPTOMS NEC	各种胃肠道症状和体征（不另分类）	GASTROINTESTINAL DISORDERS	胃肠系统疾病	239804741	REAC24Q2.txt
DIZZINESS	DIZZINESS	头晕	NEUROLOGICAL DISORDERS NEC	神经类疾病（不另分类）	NEUROLOGICAL SIGNS AND SYMPTOMS NEC	神经学症状和体征（不另分类）	NERVOUS SYSTEM DISORDERS	各类神经系统疾病	239804741	REAC24Q2.txt
NAUSEA	NAUSEA	恶心	GASTROINTESTINAL SIGNS AND SYMPTOMS	胃肠道系统症状和体征	NAUSEA AND VOMITING SYMPTOMS	恶心和呕吐症状	GASTROINTESTINAL DISORDERS	胃肠系统疾病	239874311	REAC24Q2.txt
VOMITING	VOMITING	呕吐	GASTROINTESTINAL SIGNS AND SYMPTOMS	胃肠道系统症状和体征	NAUSEA AND VOMITING SYMPTOMS	恶心和呕吐症状	GASTROINTESTINAL DISORDERS	胃肠系统疾病	239874311	REAC24Q2.txt
MATERNAL EXPOSURE DURING PREGNANCY	MATERNAL EXPOSURE DURING PREGNANCY	孕产妇在妊娠过程中的暴露	EXPOSURES, CHEMICAL INJURIES AND POISONING	暴露、化学伤和中毒	EXPOSURES ASSOCIATED WITH PREGNANCY, DELIVERY AND LACTATION	与妊娠、分娩和泌乳有关的暴露	INJURY, POISONING AND PROCEDURAL COMPLICATIONS	各类损伤、中毒及操作并发症	239874311	REAC24Q2.txt
SEDATION	SEDATION	镇静	NEUROLOGICAL DISORDERS NEC	神经类疾病（不另分类）	DISTURBANCES IN CONSCIOUSNESS NEC	意识障碍（不另分类）	NERVOUS SYSTEM DISORDERS	各类神经系统疾病	239918201	REAC24Q2.txt
SOMNOLENCE	SOMNOLENCE	嗜睡	NEUROLOGICAL DISORDERS NEC	神经类疾病（不另分类）	DISTURBANCES IN CONSCIOUSNESS NEC	意识障碍（不另分类）	NERVOUS SYSTEM DISORDERS	各类神经系统疾病	239918211	REAC24Q2.txt
TACHYPHRENIA	TACHYPHRENIA	精神活动过速	DISTURBANCES IN THINKING AND PERCEPTION	思维及感知紊乱	THINKING DISTURBANCES	思维障碍	PSYCHIATRIC DISORDERS	精神病类	239967151	REAC24Q2.txt
ANXIETY	ANXIETY	焦虑	ANXIETY DISORDERS AND SYMPTOMS	焦虑症及症状	ANXIETY SYMPTOMS	焦虑症状	PSYCHIATRIC DISORDERS	精神病类	239967151	REAC24Q2.txt
FEEDING DISORDER	FEEDING DISORDER	喂养障碍	APPETITE AND GENERAL NUTRITIONAL DISORDERS	食欲及一般性营养障碍	GENERAL NUTRITIONAL DISORDERS NEC	一般性营养障碍（不另分类）	METABOLISM AND NUTRITION DISORDERS	代谢及营养类疾病	239967151	REAC24Q2.txt
INITIAL INSOMNIA	INITIAL INSOMNIA	入睡困难	SLEEP DISORDERS AND DISTURBANCES	睡眠异常和混乱	DISTURBANCES IN INITIATING AND MAINTAINING SLEEP	入睡和睡眠障碍	PSYCHIATRIC DISORDERS	精神病类	239967151	REAC24Q2.txt
SUICIDAL IDEATION	SUICIDAL IDEATION	自杀想法	SUICIDAL AND SELF-INJURIOUS BEHAVIOURS NEC	各种自杀及自我伤害行为（不另分类）	SUICIDAL AND SELF-INJURIOUS BEHAVIOUR	自杀和自我伤害行为	PSYCHIATRIC DISORDERS	精神病类	239967151	REAC24Q2.txt
DEPRESSION	DEPRESSION	抑郁	DEPRESSED MOOD DISORDERS AND DISTURBANCES	抑郁性心境障碍和混乱	DEPRESSIVE DISORDERS	各种抑郁病	PSYCHIATRIC DISORDERS	精神病类	239967151	REAC24Q2.txt
SOMNOLENCE	SOMNOLENCE	嗜睡	NEUROLOGICAL DISORDERS NEC	神经类疾病（不另分类）	DISTURBANCES IN CONSCIOUSNESS NEC	意识障碍（不另分类）	NERVOUS SYSTEM DISORDERS	各类神经系统疾病	239969081	REAC24Q2.txt
HEADACHE	HEADACHE	头痛	HEADACHES	各类头痛	HEADACHES NEC	各种头痛（不另分类）	NERVOUS SYSTEM DISORDERS	各类神经系统疾病	239969091	REAC24Q2.txt
LETHARGY	LETHARGY	困倦	NEUROLOGICAL DISORDERS NEC	神经类疾病（不另分类）	DISTURBANCES IN CONSCIOUSNESS NEC	意识障碍（不另分类）	NERVOUS SYSTEM DISORDERS	各类神经系统疾病	239969091	REAC24Q2.txt
DIZZINESS	DIZZINESS	头晕	NEUROLOGICAL DISORDERS NEC	神经类疾病（不另分类）	NEUROLOGICAL SIGNS AND SYMPTOMS NEC	神经学症状和体征（不另分类）	NERVOUS SYSTEM DISORDERS	各类神经系统疾病	239969642	REAC24Q2.txt
VISION BLURRED	VISION BLURRED	视物模糊	VISION DISORDERS	各种视觉障碍	VISUAL DISORDERS NEC	视觉障碍（不另分类）	EYE DISORDERS	眼器官疾病	239969642	REAC24Q2.txt
DIPLOPIA	DIPLOPIA	复视	VISION DISORDERS	各种视觉障碍	VISUAL DISORDERS NEC	视觉障碍（不另分类）	EYE DISORDERS	眼器官疾病	239969642	REAC24Q2.txt
DIARRHOEA	DIARRHOEA	腹泻	GASTROINTESTINAL MOTILITY AND DEFAECATION CONDITIONS	胃肠运动及排便状况	DIARRHOEA (EXCL INFECTIVE)	各种腹泻（不包括感染性的）	GASTROINTESTINAL DISORDERS	胃肠系统疾病	239969642	REAC24Q2.txt
DIZZINESS	DIZZINESS	头晕	NEUROLOGICAL DISORDERS NEC	神经类疾病（不另分类）	NEUROLOGICAL SIGNS AND SYMPTOMS NEC	神经学症状和体征（不另分类）	NERVOUS SYSTEM DISORDERS	各类神经系统疾病	240002641	REAC24Q2.txt
SOMNOLENCE	SOMNOLENCE	嗜睡	NEUROLOGICAL DISORDERS NEC	神经类疾病（不另分类）	DISTURBANCES IN CONSCIOUSNESS NEC	意识障碍（不另分类）	NERVOUS SYSTEM DISORDERS	各类神经系统疾病	240002641	REAC24Q2.txt
LOSS OF PERSONAL INDEPENDENCE IN DAILY ACTIVITIES	LOSS OF PERSONAL INDEPENDENCE IN DAILY ACTIVITIES	日常活动自理能力丧失	LIFESTYLE ISSUES	生活方式问题	DISABILITY ISSUES	残疾问题	SOCIAL CIRCUMSTANCES	社会环境	240002641	REAC24Q2.txt
VERTIGO	VERTIGO	眩晕	INNER EAR AND VIIITH CRANIAL NERVE DISORDERS	内耳及第八颅神经类疾病	INNER EAR SIGNS AND SYMPTOMS	各种内耳症状和体征	EAR AND LABYRINTH DISORDERS	耳及迷路类疾病	240002641	REAC24Q2.txt
THERAPY CESSATION	THERAPY CESSATION	治疗终止	THERAPEUTIC PROCEDURES AND SUPPORTIVE CARE NEC	治疗类操作和支持性护理（不另分类）	THERAPEUTIC PROCEDURES NEC	治疗类操作（不另分类）	SURGICAL AND MEDICAL PROCEDURES	各种手术及医疗操作	240002641	REAC24Q2.txt
SUICIDAL IDEATION	SUICIDAL IDEATION	自杀想法	SUICIDAL AND SELF-INJURIOUS BEHAVIOURS NEC	各种自杀及自我伤害行为（不另分类）	SUICIDAL AND SELF-INJURIOUS BEHAVIOUR	自杀和自我伤害行为	PSYCHIATRIC DISORDERS	精神病类	240002661	REAC24Q2.txt
INITIAL INSOMNIA	INITIAL INSOMNIA	入睡困难	SLEEP DISORDERS AND DISTURBANCES	睡眠异常和混乱	DISTURBANCES IN INITIATING AND MAINTAINING SLEEP	入睡和睡眠障碍	PSYCHIATRIC DISORDERS	精神病类	240002661	REAC24Q2.txt
HYPOPHAGIA	HYPOPHAGIA	摄食量减少	APPETITE AND GENERAL NUTRITIONAL DISORDERS	食欲及一般性营养障碍	APPETITE DISORDERS	各种食欲障碍	METABOLISM AND NUTRITION DISORDERS	代谢及营养类疾病	240002661	REAC24Q2.txt
ANXIETY	ANXIETY	焦虑	ANXIETY DISORDERS AND SYMPTOMS	焦虑症及症状	ANXIETY SYMPTOMS	焦虑症状	PSYCHIATRIC DISORDERS	精神病类	240002661	REAC24Q2.txt
DEPRESSION	DEPRESSION	抑郁	DEPRESSED MOOD DISORDERS AND DISTURBANCES	抑郁性心境障碍和混乱	DEPRESSIVE DISORDERS	各种抑郁病	PSYCHIATRIC DISORDERS	精神病类	240002661	REAC24Q2.txt
FEELING ABNORMAL	FEELING ABNORMAL	感受异常	GENERAL SYSTEM DISORDERS NEC	全身系统疾病（不另分类）	FEELINGS AND SENSATIONS NEC	各种感受与感觉（不另分类）	GENERAL DISORDERS AND ADMINISTRATION SITE CONDITIONS	全身性疾病及给药部位各种反应	240002661	REAC24Q2.txt
MIGRAINE	MIGRAINE	偏头痛	HEADACHES	各类头痛	MIGRAINE HEADACHES	各种偏头痛	NERVOUS SYSTEM DISORDERS	各类神经系统疾病	240002781	REAC24Q2.txt
LOSS OF PERSONAL INDEPENDENCE IN DAILY ACTIVITIES	LOSS OF PERSONAL INDEPENDENCE IN DAILY ACTIVITIES	日常活动自理能力丧失	LIFESTYLE ISSUES	生活方式问题	DISABILITY ISSUES	残疾问题	SOCIAL CIRCUMSTANCES	社会环境	240002801	REAC24Q2.txt
MIDDLE INSOMNIA	MIDDLE INSOMNIA	中间易醒型失眠	SLEEP DISORDERS AND DISTURBANCES	睡眠异常和混乱	DISTURBANCES IN INITIATING AND MAINTAINING SLEEP	入睡和睡眠障碍	PSYCHIATRIC DISORDERS	精神病类	240002801	REAC24Q2.txt
SOMNOLENCE	SOMNOLENCE	嗜睡	NEUROLOGICAL DISORDERS NEC	神经类疾病（不另分类）	DISTURBANCES IN CONSCIOUSNESS NEC	意识障碍（不另分类）	NERVOUS SYSTEM DISORDERS	各类神经系统疾病	240002801	REAC24Q2.txt
MALAISE	MALAISE	难受	GENERAL SYSTEM DISORDERS NEC	全身系统疾病（不另分类）	ASTHENIC CONDITIONS	虚弱状态	GENERAL DISORDERS AND ADMINISTRATION SITE CONDITIONS	全身性疾病及给药部位各种反应	240002801	REAC24Q2.txt
ABDOMINAL DISCOMFORT	ABDOMINAL DISCOMFORT	腹部不适	GASTROINTESTINAL SIGNS AND SYMPTOMS	胃肠道系统症状和体征	GASTROINTESTINAL SIGNS AND SYMPTOMS NEC	各种胃肠道症状和体征（不另分类）	GASTROINTESTINAL DISORDERS	胃肠系统疾病	240002801	REAC24Q2.txt
DIZZINESS	DIZZINESS	头晕	NEUROLOGICAL DISORDERS NEC	神经类疾病（不另分类）	NEUROLOGICAL SIGNS AND SYMPTOMS NEC	神经学症状和体征（不另分类）	NERVOUS SYSTEM DISORDERS	各类神经系统疾病	240002801	REAC24Q2.txt
SOMNOLENCE	SOMNOLENCE	嗜睡	NEUROLOGICAL DISORDERS NEC	神经类疾病（不另分类）	DISTURBANCES IN CONSCIOUSNESS NEC	意识障碍（不另分类）	NERVOUS SYSTEM DISORDERS	各类神经系统疾病	240002811	REAC24Q2.txt
THERAPY CHANGE	THERAPY CHANGE	治疗改变	THERAPEUTIC PROCEDURES AND SUPPORTIVE CARE NEC	治疗类操作和支持性护理（不另分类）	THERAPEUTIC PROCEDURES NEC	治疗类操作（不另分类）	SURGICAL AND MEDICAL PROCEDURES	各种手术及医疗操作	240002811	REAC24Q2.txt
THERAPY CESSATION	THERAPY CESSATION	治疗终止	THERAPEUTIC PROCEDURES AND SUPPORTIVE CARE NEC	治疗类操作和支持性护理（不另分类）	THERAPEUTIC PROCEDURES NEC	治疗类操作（不另分类）	SURGICAL AND MEDICAL PROCEDURES	各种手术及医疗操作	240002811	REAC24Q2.txt
SUICIDAL IDEATION	SUICIDAL IDEATION	自杀想法	SUICIDAL AND SELF-INJURIOUS BEHAVIOURS NEC	各种自杀及自我伤害行为（不另分类）	SUICIDAL AND SELF-INJURIOUS BEHAVIOUR	自杀和自我伤害行为	PSYCHIATRIC DISORDERS	精神病类	240090471	REAC24Q2.txt
FEELING DRUNK	FEELING DRUNK	醉酒感	GENERAL SYSTEM DISORDERS NEC	全身系统疾病（不另分类）	FEELINGS AND SENSATIONS NEC	各种感受与感觉（不另分类）	GENERAL DISORDERS AND ADMINISTRATION SITE CONDITIONS	全身性疾病及给药部位各种反应	240090471	REAC24Q2.txt
DRUG INEFFECTIVE	DRUG INEFFECTIVE	药物无效	THERAPEUTIC AND NONTHERAPEUTIC EFFECTS (EXCL TOXICITY)	治疗性及非治疗性反应类（不包括毒性）	THERAPEUTIC AND NONTHERAPEUTIC RESPONSES	各种治疗和非治疗反应	GENERAL DISORDERS AND ADMINISTRATION SITE CONDITIONS	全身性疾病及给药部位各种反应	240090471	REAC24Q2.txt
BRAIN FOG	BRAIN FOG	脑雾	NEUROLOGICAL DISORDERS NEC	神经类疾病（不另分类）	NEUROLOGICAL SIGNS AND SYMPTOMS NEC	神经学症状和体征（不另分类）	NERVOUS SYSTEM DISORDERS	各类神经系统疾病	240090471	REAC24Q2.txt
WEIGHT INCREASED	WEIGHT INCREASED	体重增加	PHYSICAL EXAMINATION AND ORGAN SYSTEM STATUS TOPICS	体检和器官系统状态主题	PHYSICAL EXAMINATION PROCEDURES AND ORGAN SYSTEM STATUS	体检步骤和器官系统状态	INVESTIGATIONS	各类检查	240090471	REAC24Q2.txt
VISION BLURRED	VISION BLURRED	视物模糊	VISION DISORDERS	各种视觉障碍	VISUAL DISORDERS NEC	视觉障碍（不另分类）	EYE DISORDERS	眼器官疾病	240090471	REAC24Q2.txt
FATIGUE	FATIGUE	疲劳	GENERAL SYSTEM DISORDERS NEC	全身系统疾病（不另分类）	ASTHENIC CONDITIONS	虚弱状态	GENERAL DISORDERS AND ADMINISTRATION SITE CONDITIONS	全身性疾病及给药部位各种反应	240090471	REAC24Q2.txt
PRESCRIBED UNDERDOSE	PRESCRIBED UNDERDOSE	医嘱处方致用药剂量不足	OVERDOSES AND UNDERDOSES NEC	用药过量及用药剂量不足（不另分类）	UNDERDOSES NEC	用药剂量不足（不另分类）	INJURY, POISONING AND PROCEDURAL COMPLICATIONS	各类损伤、中毒及操作并发症	240122531	REAC24Q2.txt
SOMNOLENCE	SOMNOLENCE	嗜睡	NEUROLOGICAL DISORDERS NEC	神经类疾病（不另分类）	DISTURBANCES IN CONSCIOUSNESS NEC	意识障碍（不另分类）	NERVOUS SYSTEM DISORDERS	各类神经系统疾病	240122531	REAC24Q2.txt
DIZZINESS	DIZZINESS	头晕	NEUROLOGICAL DISORDERS NEC	神经类疾病（不另分类）	NEUROLOGICAL SIGNS AND SYMPTOMS NEC	神经学症状和体征（不另分类）	NERVOUS SYSTEM DISORDERS	各类神经系统疾病	240122531	REAC24Q2.txt
DIZZINESS	DIZZINESS	头晕	NEUROLOGICAL DISORDERS NEC	神经类疾病（不另分类）	NEUROLOGICAL SIGNS AND SYMPTOMS NEC	神经学症状和体征（不另分类）	NERVOUS SYSTEM DISORDERS	各类神经系统疾病	240123471	REAC24Q2.txt
PRESCRIBED UNDERDOSE	PRESCRIBED UNDERDOSE	医嘱处方致用药剂量不足	OVERDOSES AND UNDERDOSES NEC	用药过量及用药剂量不足（不另分类）	UNDERDOSES NEC	用药剂量不足（不另分类）	INJURY, POISONING AND PROCEDURAL COMPLICATIONS	各类损伤、中毒及操作并发症	240123471	REAC24Q2.txt
HEADACHE	HEADACHE	头痛	HEADACHES	各类头痛	HEADACHES NEC	各种头痛（不另分类）	NERVOUS SYSTEM DISORDERS	各类神经系统疾病	240123471	REAC24Q2.txt
FATIGUE	FATIGUE	疲劳	GENERAL SYSTEM DISORDERS NEC	全身系统疾病（不另分类）	ASTHENIC CONDITIONS	虚弱状态	GENERAL DISORDERS AND ADMINISTRATION SITE CONDITIONS	全身性疾病及给药部位各种反应	240124831	REAC24Q2.txt
SOMNOLENCE	SOMNOLENCE	嗜睡	NEUROLOGICAL DISORDERS NEC	神经类疾病（不另分类）	DISTURBANCES IN CONSCIOUSNESS NEC	意识障碍（不另分类）	NERVOUS SYSTEM DISORDERS	各类神经系统疾病	240124831	REAC24Q2.txt
INTRUSIVE THOUGHTS	INTRUSIVE THOUGHTS	侵入性思想	DISTURBANCES IN THINKING AND PERCEPTION	思维及感知紊乱	THINKING DISTURBANCES	思维障碍	PSYCHIATRIC DISORDERS	精神病类	240160891	REAC24Q2.txt
SUICIDAL IDEATION	SUICIDAL IDEATION	自杀想法	SUICIDAL AND SELF-INJURIOUS BEHAVIOURS NEC	各种自杀及自我伤害行为（不另分类）	SUICIDAL AND SELF-INJURIOUS BEHAVIOUR	自杀和自我伤害行为	PSYCHIATRIC DISORDERS	精神病类	240160891	REAC24Q2.txt
MIGRAINE	MIGRAINE	偏头痛	HEADACHES	各类头痛	MIGRAINE HEADACHES	各种偏头痛	NERVOUS SYSTEM DISORDERS	各类神经系统疾病	240169371	REAC24Q2.txt
SOMNOLENCE	SOMNOLENCE	嗜睡	NEUROLOGICAL DISORDERS NEC	神经类疾病（不另分类）	DISTURBANCES IN CONSCIOUSNESS NEC	意识障碍（不另分类）	NERVOUS SYSTEM DISORDERS	各类神经系统疾病	240170521	REAC24Q2.txt
PALPITATIONS	PALPITATIONS	心悸	CARDIAC DISORDERS, SIGNS AND SYMPTOMS NEC	心脏相关疾病、症状和体征（不另分类）	CARDIAC SIGNS AND SYMPTOMS NEC	各种心脏体征和症状（不另分类）	CARDIAC DISORDERS	心脏器官疾病	240222781	REAC24Q2.txt
FEELING DRUNK	FEELING DRUNK	醉酒感	GENERAL SYSTEM DISORDERS NEC	全身系统疾病（不另分类）	FEELINGS AND SENSATIONS NEC	各种感受与感觉（不另分类）	GENERAL DISORDERS AND ADMINISTRATION SITE CONDITIONS	全身性疾病及给药部位各种反应	240222781	REAC24Q2.txt
MEMORY IMPAIRMENT	MEMORY IMPAIRMENT	记忆受损	MENTAL IMPAIRMENT DISORDERS	精神损害类疾病	MEMORY LOSS (EXCL DEMENTIA)	记忆力丧失（不包括痴呆）	NERVOUS SYSTEM DISORDERS	各类神经系统疾病	240222781	REAC24Q2.txt
MIGRAINE	MIGRAINE	偏头痛	HEADACHES	各类头痛	MIGRAINE HEADACHES	各种偏头痛	NERVOUS SYSTEM DISORDERS	各类神经系统疾病	240222781	REAC24Q2.txt
ANGER	ANGER	愤怒	MOOD DISORDERS AND DISTURBANCES NEC	心境障碍和混乱（不另分类）	EMOTIONAL AND MOOD DISTURBANCES NEC	情感和情绪障碍（不另分类）	PSYCHIATRIC DISORDERS	精神病类	240222781	REAC24Q2.txt
FEELING ABNORMAL	FEELING ABNORMAL	感受异常	GENERAL SYSTEM DISORDERS NEC	全身系统疾病（不另分类）	FEELINGS AND SENSATIONS NEC	各种感受与感觉（不另分类）	GENERAL DISORDERS AND ADMINISTRATION SITE CONDITIONS	全身性疾病及给药部位各种反应	240222781	REAC24Q2.txt
CHEST PAIN	CHEST PAIN	胸痛	GENERAL SYSTEM DISORDERS NEC	全身系统疾病（不另分类）	PAIN AND DISCOMFORT NEC	疼痛和不适（不另分类）	GENERAL DISORDERS AND ADMINISTRATION SITE CONDITIONS	全身性疾病及给药部位各种反应	240222781	REAC24Q2.txt
HANGOVER	HANGOVER	延续效应	GENERAL SYSTEM DISORDERS NEC	全身系统疾病（不另分类）	FEELINGS AND SENSATIONS NEC	各种感受与感觉（不另分类）	GENERAL DISORDERS AND ADMINISTRATION SITE CONDITIONS	全身性疾病及给药部位各种反应	240222781	REAC24Q2.txt
