# Supplementary material for: Post marketing safety assessment of the novel postpartum depression drug, Zuranolone: evidence from real-world pharmacovigilance analysis based on the FDA adverse event reporting system
Source: Front Psychiatry. 2025 Aug 15;16:1517773. doi: 10.3389/fpsyt.2025.1517773 (PMC12394218; doi:10.3389/fpsyt.2025.1517773)
Supplement: Supplementary file 1 [file DataSheet1.zip › original data/ther.csv]

primaryid	DRUG_SEQ	START_DT	END_DT	DUR	DUR_COD	FILE
233107121	1	20231209	20231212			THER23Q4.txt
233107121	2	20231124				THER23Q4.txt
233677251	1	20231216				THER24Q1.txt
233677251	2		202312			THER24Q1.txt
233677251	3	20231228				THER24Q1.txt
233677271
234001257	1			14	DAY	THER24Q1.txt
234001258	1			14	DAY	THER24Q2.txt
234071281	1	20240109				THER24Q1.txt
234071281	3	20240105				THER24Q1.txt
234071281	4	20240105				THER24Q1.txt
234071281	5	20240105				THER24Q1.txt
234071281	6	20240105				THER24Q1.txt
234079131	1	20240110				THER24Q1.txt
234106921
234193151
234449871
234681272
234681461
234814511	1	20240126				THER24Q1.txt
234982991	1	20240127				THER24Q1.txt
235103772	1	20240203				THER24Q1.txt
235116201	1	20240112	20240125			THER24Q1.txt
235148501
235207271
235242271
235242821
235427161
235463161	1	20240204				THER24Q1.txt
235542541
235546651	1	20240214	20240218			THER24Q1.txt
235673172	1	20240215				THER24Q1.txt
235763201	1	202402				THER24Q1.txt
235818181
235834111	1	20240217				THER24Q1.txt
235834111	2	20240208				THER24Q1.txt
235834111	3	20240208				THER24Q1.txt
235834111	4	20240208				THER24Q1.txt
235834111	5	20240208				THER24Q1.txt
235834111	6	20240208				THER24Q1.txt
235834111	7	20240208				THER24Q1.txt
235834111	8	20240208				THER24Q1.txt
235834132
235862401	1			14	DAY	THER24Q1.txt
235878101
235890821
235890833
235935301	1	20240226				THER24Q1.txt
236028981
236083831	1	202402				THER24Q1.txt
236122661	1	20240226	20240228			THER24Q1.txt
236192842	1	2024				THER24Q1.txt
236193171
236294621
236349251
236349811	1	20240309				THER24Q1.txt
236354051
236406941	1	20240309				THER24Q1.txt
236451391
236497451	1	20240229				THER24Q1.txt
236498284	1	20240113	20240126			THER24Q2.txt
236504481
236560711	1			4	DAY	THER24Q1.txt
236609221
236716891
236716901	1	20240315				THER24Q1.txt
236717251
236720431	1			14	DAY	THER24Q1.txt
236868471	1	20240320				THER24Q1.txt
236868471	2	20240319				THER24Q1.txt
236868471	3	20240319				THER24Q1.txt
236868471	4	20240319				THER24Q1.txt
236868471	5	20240319				THER24Q1.txt
236887141	1	20240312	20240320			THER24Q1.txt
236952532	1	20240206	20240220			THER24Q2.txt
236995131	1	20240322				THER24Q2.txt
237044021
237091811
237095801	1	20240316	20240319			THER24Q2.txt
237095811	1	20240327				THER24Q2.txt
237104132	1	20240322	20240405			THER24Q2.txt
237139601
237239491	1	20240214	20240214			THER24Q2.txt
237293781	1	20240215	20240229			THER24Q2.txt
237295491	1	20240330	2024			THER24Q2.txt
237295491	2	2024				THER24Q2.txt
237295501	1	20240402				THER24Q2.txt
237336981
237401461	1			14	DAY	THER24Q2.txt
237496691	1	20240326	20240331			THER24Q2.txt
237496691	2	20240409				THER24Q2.txt
237510111	1	20240401	202404			THER24Q2.txt
237529841	1	202403				THER24Q2.txt
237540141
237632992	1	20240403	202404			THER24Q2.txt
237632992	2	202404				THER24Q2.txt
237660211	1	202404				THER24Q2.txt
237660221	1	202404				THER24Q2.txt
237674701
237685611
237685931
237802821
237959022	1	20240418				THER24Q2.txt
237959161
237959481
238050461
238050471	1	20240418				THER24Q2.txt
238050471	2	202404				THER24Q2.txt
238111341
238113851
238175581
238175591
238296311	1	20240421				THER24Q2.txt
238296331	1	20240418				THER24Q2.txt
238300601
238391292	1	20240430	202405			THER24Q2.txt
238462331
238472881
238505861	1	20240413				THER24Q2.txt
238506531	1	20240505				THER24Q2.txt
238506542	1	20240504				THER24Q2.txt
238507051	1	20240422	20240422			THER24Q2.txt
238592202	1	20240504	20240509			THER24Q2.txt
238603061	1			14	DAY	THER24Q2.txt
238762441	1	20240420	20240503			THER24Q2.txt
238821721	1	20240513				THER24Q2.txt
238858311	1	20240521				THER24Q2.txt
238912761
238912781
238912811	1	20240511				THER24Q2.txt
238912821
239081321
239115161	1	20240513				THER24Q2.txt
239174111	1	20240517				THER24Q2.txt
239174121	1	20240513				THER24Q2.txt
239174221
239204151	1	20240510	202405			THER24Q2.txt
239210561
239211001
239217941
239219141	1	20240519				THER24Q2.txt
239219351	1	20240522				THER24Q2.txt
239277041
239305132	1	20240524	20240530			THER24Q2.txt
239390921
239433161	1	20240322	20240325			THER24Q2.txt
239433161	2		20240322			THER24Q2.txt
239434131
239434151
239478552	1	20240531	20240611			THER24Q2.txt
239478562	1	20240524				THER24Q2.txt
239541881	1	20240601				THER24Q2.txt
239550971
239587961
239739171	1	20240529				THER24Q2.txt
239739171	2	202406				THER24Q2.txt
239743131
239804741	1	20240610				THER24Q2.txt
239874311	1	20240530				THER24Q2.txt
239918201	1	20240228	2024			THER24Q2.txt
239918211
239967151	1	20240601				THER24Q2.txt
239967151	2	20240410				THER24Q2.txt
239969081	1	20240528	2024			THER24Q2.txt
239969081	2	2024	20240605			THER24Q2.txt
239969091
239969642	1	20240615				THER24Q2.txt
240002641
240002661
240002781
240002801	1			14	DAY	THER24Q2.txt
240002811
240090471
240122531	1	20240604	20240612			THER24Q2.txt
240123471	1	20240605	20240609			THER24Q2.txt
240124831
240160891
240169371	1	20240615				THER24Q2.txt
240170521
240222781	1	20240608				THER24Q2.txt
